# Supplementary material for: A new genus and two new species of miniature clingfishes from temperate southern Australia (Teleostei, Gobiesocidae)
Source: Zookeys. 2019 Jul 15;864:35–65. doi: 10.3897/zookeys.864.34521 (PMC6646653; doi:10.3897/zookeys.864.34521)
Supplement: XML Treatment for Barryichthys [file zookeys.864.34521-treatment1.xml]

<!DOCTYPE tp:taxon-treatment
  PUBLIC "-//TaxonX//DTD Taxonomic Treatment Publishing DTD v0 20100105//EN" "tax-treatment-NSO.dtd">
<tp:taxon-treatment xmlns:tp="http://www.plazi.org/taxpub"><tp:treatment-meta><kwd-group><label>Taxon classification</label><kwd><named-content xmlns:xlink="http://www.w3.org/1999/xlink" content-type="kingdom">Animalia</named-content></kwd><kwd><named-content xmlns:xlink="http://www.w3.org/1999/xlink" content-type="order">Gobiesociformes</named-content></kwd><kwd><named-content xmlns:xlink="http://www.w3.org/1999/xlink" content-type="family">Gobiesocidae</named-content></kwd></kwd-group><mixed-citation publication-type="journal"><person-group><name><surname>Conway</surname><given-names>Kevin W.</given-names></name><name><surname>Moore</surname><given-names>Glenn I.</given-names></name><name><surname>Summers</surname><given-names>Adam P.</given-names></name></person-group><article-title>A new genus and two new species of miniature clingfishes from temperate southern Australia (<tp:taxon-name><tp:taxon-name-part taxon-name-part-type="subclass">Teleostei</tp:taxon-name-part></tp:taxon-name>, <tp:taxon-name><tp:taxon-name-part taxon-name-part-type="family">Gobiesocidae</tp:taxon-name-part></tp:taxon-name>)</article-title><source>Zookeys</source><day>15</day><month>7</month><year>2019</year><volume>864</volume><fpage>35</fpage><lpage>65</lpage><pub-id pub-id-type="doi">10.3897/zookeys.864.34521</pub-id></mixed-citation></tp:treatment-meta><tp:nomenclature><tp:taxon-name>
            <tp:taxon-name-part taxon-name-part-type="genus" reg="Barryichthys">Barryichthys</tp:taxon-name-part>
            <object-id xmlns:xlink="http://www.w3.org/1999/xlink" content-type="zoobank" xlink:type="simple">http://zoobank.org/505099BF-E797-43FC-BEC0-B433A0398707</object-id>
          </tp:taxon-name><tp:taxon-status xmlns:xlink="http://www.w3.org/1999/xlink" xlink:type="simple">gen. nov.</tp:taxon-status><tp:nomenclature-citation-list><tp:nomenclature-citation><tp:taxon-name>
                <tp:taxon-name-part taxon-name-part-type="genus" reg="Barryichthys"/>
              </tp:taxon-name><comment>Genus B <xref ref-type="bibr" rid="B42">Hutchins 1994a</xref>: 309; <xref ref-type="bibr" rid="B44">2008</xref>: 725. </comment></tp:nomenclature-citation></tp:nomenclature-citation-list></tp:nomenclature><tp:treatment-sec sec-type="diagnosis" id="SECID0EVOAC"><title>Diagnosis.</title><p>A genus of the <tp:taxon-name><tp:taxon-name-part taxon-name-part-type="family">Gobiesocidae</tp:taxon-name-part></tp:taxon-name> differing from all other genera by the following unique characters: a double adhesive disc with elongate papillae in regions A and B (Fig. <xref ref-type="fig" rid="F1">1A</xref>), few enlarged papillae (with circular or elongate cuboid margins) in disc region D, and papillae absent from region C; two distinct types of ray in the pectoral fin including a longer ray comprising a pair of poorly ossified and unsegmented hemitrichia (uppermost 10–12 rays) and a shorter, stouter ray comprising a pair of well-ossified and segmented hemitrichia (lowermost 4–5 rays); anterior part of parasphenoid a narrow strut of bone, ~1/4 width of wider posterior part of bone; a greatly reduced gill-arch skeleton in which the hypobranchial and basibranchial elements (including cartilages) and lower pharyngeal jaw teeth are absent; and a sexually dimorphic urogenital papilla that is housed within a shallow groove posterior to the anus that is either flanked by a pair of swollen skin folds (male) or not (female). The following characters are also diagnostic, although not unique to the genus: a well-developed skin pad covering base of lower pectoral-fin rays and girdle; a thick, fleshy upper lip that is thicker along midline than at lateral margins; the absence of preoperculo-mandibular and lachrymal lateral line canals; a single lateral line canal pore (<abbrev xmlns:xlink="http://www.w3.org/1999/xlink" xlink:title="sensory canal pore" id="ABBRID0EEPAC" xlink:type="simple">PO1</abbrev>) posterior to orbit; gill filaments of the first gill arch comprising a hemibranch of 5–6 poorly developed gill filaments; branchiostegal rays 5 or 6; dorsal and anal fins with 4–6 rays, well separated from caudal fin; 4+4 principal caudal-fin rays; and 1–2 procurrent caudal-fin rays.</p><fig id="F1" position="float" orientation="portrait"><object-id xmlns:xlink="http://www.w3.org/1999/xlink" content-type="arpha" xlink:type="simple">c268c575-c170-5b87-9e4e-5b7082a521c4</object-id><object-id xmlns:xlink="http://www.w3.org/1999/xlink" content-type="doi" xlink:type="simple">10.3897/zookeys.864.34521.figure1</object-id><label>Figure 1.</label><caption><p>Schematic outline drawings of the adhesive disc of <italic><tp:taxon-name><tp:taxon-name-part taxon-name-part-type="genus" reg="Barryichthys">Barryichthys</tp:taxon-name-part></tp:taxon-name></italic> (<bold>A</bold>) and <italic><tp:taxon-name><tp:taxon-name-part taxon-name-part-type="genus" reg="Parvicrepis">Parvicrepis</tp:taxon-name-part></tp:taxon-name></italic> (<bold>B</bold>). Both redrawn from Hutchins (1994: fig. 1). Typical circular-cuboid papillae in light grey (<bold>A</bold> and <bold>B</bold>); elongate papillae in dark grey (<bold>A</bold>). Disc regions A–D shown in inset figure.</p></caption><graphic xmlns:xlink="http://www.w3.org/1999/xlink" xlink:href="zookeys-864-035-g001.jpg" position="float" orientation="portrait" xlink:type="simple" id="oo_317188.jpg"><uri content-type="original_file" xlink:type="simple">https://binary.pensoft.net/fig/317188</uri></graphic></fig></tp:treatment-sec><tp:treatment-sec sec-type="etymology" id="SECID0EOAAE"><title>Etymology.</title><p>Named for Barry Hutchins, in honour of his work on Australian clingfishes. Masculine.</p></tp:treatment-sec><tp:treatment-sec sec-type="type species" id="SECID0ETAAE"><title>Type species.</title><p><italic><tp:taxon-name><tp:taxon-name-part taxon-name-part-type="genus" reg="Barryichthys">Barryichthys</tp:taxon-name-part><tp:taxon-name-part taxon-name-part-type="species" reg="hutchinsi">hutchinsi</tp:taxon-name-part></tp:taxon-name></italic> sp. nov.</p></tp:treatment-sec><tp:treatment-sec sec-type="remarks" id="SECID0EEBAE"><title>Remarks.</title><p><xref ref-type="bibr" rid="B42">Hutchins (1994a)</xref> provided a brief overview of <italic><tp:taxon-name><tp:taxon-name-part taxon-name-part-type="genus" reg="Barryichthys">Barryichthys</tp:taxon-name-part></tp:taxon-name></italic> (his Genus B) based on relatively few specimens from the coasts of Victoria and Tasmania. Later, <xref ref-type="bibr" rid="B44">Hutchins (2008)</xref> provided a more in-depth summary of the characteristics that he considered important for separating his Genus B from other genera of gobiesocids inhabiting the southern coast of Australia and extended the range of the genus to Western Australia.</p></tp:treatment-sec><ref-list><ref id="B42"><mixed-citation xmlns:xlink="http://www.w3.org/1999/xlink" xlink:type="simple"><person-group><name name-style="western"><surname>Hutchins</surname><given-names>JB</given-names></name></person-group> (<year>1994a</year>) <source><tp:taxon-name><tp:taxon-name-part taxon-name-part-type="family">Gobiesocidae</tp:taxon-name-part></tp:taxon-name>. In: Goman MF, Glover JCM, Kuiter RH (Eds) The Fishes of Australia’s South Coast.</source><publisher-name>The Flora and Fauna of South Australia Handbook Committee</publisher-name>, <publisher-loc>Adelaide</publisher-loc>, <size units="page">992 pp</size>.</mixed-citation></ref><ref id="B44"><mixed-citation xmlns:xlink="http://www.w3.org/1999/xlink" xlink:type="simple"><person-group><name name-style="western"><surname>Hutchins</surname><given-names>JB</given-names></name></person-group> (<year>2008</year>) <article-title>Family <tp:taxon-name><tp:taxon-name-part taxon-name-part-type="family">Gobiesocidae</tp:taxon-name-part></tp:taxon-name> Clingfishes, shore-eels.</article-title> In: <person-group><name name-style="western"><surname>Gomon</surname><given-names>MF</given-names></name><name name-style="western"><surname>Bray</surname><given-names>DJ</given-names></name><name name-style="western"><surname>Kuiter</surname><given-names>RH</given-names></name></person-group> (<role>Eds</role>) <issue-title>Fishes of Australia’s Southern Coast.</issue-title><source>New Holland Publishers, Sydney</source>, <fpage>722</fpage>–<lpage>742</lpage>.</mixed-citation></ref></ref-list></tp:taxon-treatment>
