# Supplementary material for: A new genus and two new species of miniature clingfishes from temperate southern Australia (Teleostei, Gobiesocidae)
Source: Zookeys. 2019 Jul 15;864:35–65. doi: 10.3897/zookeys.864.34521 (PMC6646653; doi:10.3897/zookeys.864.34521)
Supplement: XML Treatment for Barryichthys hutchinsi [file zookeys.864.34521-treatment2.xml]

<!DOCTYPE tp:taxon-treatment
  PUBLIC "-//TaxonX//DTD Taxonomic Treatment Publishing DTD v0 20100105//EN" "tax-treatment-NSO.dtd">
<tp:taxon-treatment xmlns:tp="http://www.plazi.org/taxpub"><tp:treatment-meta><kwd-group><label>Taxon classification</label><kwd><named-content xmlns:xlink="http://www.w3.org/1999/xlink" content-type="kingdom">Animalia</named-content></kwd><kwd><named-content xmlns:xlink="http://www.w3.org/1999/xlink" content-type="order">Gobiesociformes</named-content></kwd><kwd><named-content xmlns:xlink="http://www.w3.org/1999/xlink" content-type="family">Gobiesocidae</named-content></kwd></kwd-group><mixed-citation publication-type="journal"><person-group><name><surname>Conway</surname><given-names>Kevin W.</given-names></name><name><surname>Moore</surname><given-names>Glenn I.</given-names></name><name><surname>Summers</surname><given-names>Adam P.</given-names></name></person-group><article-title>A new genus and two new species of miniature clingfishes from temperate southern Australia (<tp:taxon-name><tp:taxon-name-part taxon-name-part-type="subclass">Teleostei</tp:taxon-name-part></tp:taxon-name>, <tp:taxon-name><tp:taxon-name-part taxon-name-part-type="family">Gobiesocidae</tp:taxon-name-part></tp:taxon-name>)</article-title><source>Zookeys</source><day>15</day><month>7</month><year>2019</year><volume>864</volume><fpage>35</fpage><lpage>65</lpage><pub-id pub-id-type="doi">10.3897/zookeys.864.34521</pub-id></mixed-citation></tp:treatment-meta><tp:nomenclature><tp:taxon-name>
            <tp:taxon-name-part taxon-name-part-type="genus" reg="Barryichthys">Barryichthys</tp:taxon-name-part>
            <tp:taxon-name-part taxon-name-part-type="species" reg="hutchinsi">hutchinsi</tp:taxon-name-part>
            <object-id xmlns:xlink="http://www.w3.org/1999/xlink" content-type="zoobank" xlink:type="simple">http://zoobank.org/DE65B196-C878-4524-850E-1DA1C8CB3548</object-id>
          </tp:taxon-name><tp:taxon-status xmlns:xlink="http://www.w3.org/1999/xlink" xlink:type="simple">sp. nov.</tp:taxon-status><xref ref-type="fig" rid="F2">Figs 2A</xref><xref ref-type="fig" rid="F3">, 3A–C</xref><xref ref-type="fig" rid="F4">, 4A</xref><xref ref-type="fig" rid="F5">, 5A</xref><xref ref-type="fig" rid="F6">, 6</xref><xref ref-type="fig" rid="F7">, 7</xref><xref ref-type="fig" rid="F8">, 8</xref><xref ref-type="fig" rid="F9">, 9A, C–E</xref><xref ref-type="fig" rid="F10">, 10</xref><tp:nomenclature-citation-list><tp:nomenclature-citation><tp:taxon-name>
                <tp:taxon-name-part taxon-name-part-type="genus" reg="Barryichthys"/>
                <tp:taxon-name-part taxon-name-part-type="species" reg="hutchinsi"/>
              </tp:taxon-name><comment>Common name: Brown rat clingfish </comment></tp:nomenclature-citation><tp:nomenclature-citation><tp:taxon-name>
                <tp:taxon-name-part taxon-name-part-type="genus" reg="Barryichthys"/>
                <tp:taxon-name-part taxon-name-part-type="species" reg="hutchinsi"/>
              </tp:taxon-name><comment>Genus B sp. <xref ref-type="bibr" rid="B44">Hutchins 2008</xref>: 725. </comment></tp:nomenclature-citation></tp:nomenclature-citation-list></tp:nomenclature><tp:treatment-sec sec-type="Holotype" id="SECID0EPEAE"><title>Holotype.</title><p><named-content xmlns:xlink="http://www.w3.org/1999/xlink" content-type="dwc:institutional_code" xlink:type="simple">WAM</named-content> P.28981-004, male, 15.4 mm <abbrev xmlns:xlink="http://www.w3.org/1999/xlink" xlink:title="standard length" id="ABBRID0E4EAE" xlink:type="simple">SL</abbrev>; Western Australia, Cottesloe Reef platform, Perth (<named-content xmlns:xlink="http://www.w3.org/1999/xlink" content-type="dwc:verbatimCoordinates" xlink:type="simple"><named-content content-type="geo-json" specific-use="{&#34;type&#34;:&#34;Point&#34;,&#34;coordinates&#34;:[115.750000,-31.983333]}" id="NCID0EEFAE" xlink:type="simple">31°59'00.0"S, 115°45'00.0"E</named-content></named-content>), 16 January 1986, J. Keesing et al., <abbrev xmlns:xlink="http://www.w3.org/1999/xlink" xlink:title="Computed tomography" id="ABBRID0EJFAE" xlink:type="simple">CT</abbrev> scan: <ext-link xmlns:xlink="http://www.w3.org/1999/xlink" xlink:type="simple" ext-link-type="doi" xlink:href="10.17602/M2/M78748">https://doi.org/10.17602/M2/M78748</ext-link>.</p></tp:treatment-sec><tp:treatment-sec sec-type="Paratypes" id="SECID0ESFAE"><title>Paratypes.</title><p><italic>Western Australia</italic>: <named-content xmlns:xlink="http://www.w3.org/1999/xlink" content-type="dwc:institutional_code" xlink:type="simple">WAM</named-content> P.28981-003, 4, 16.0–16.9 mm <abbrev xmlns:xlink="http://www.w3.org/1999/xlink" xlink:title="standard length" id="ABBRID0ECGAE" xlink:type="simple">SL</abbrev>; same data as holotype. – <named-content xmlns:xlink="http://www.w3.org/1999/xlink" content-type="dwc:institutional_code" xlink:type="simple">WAM</named-content> P.34510-001, 5 (2 C&amp;S), 14.2–16.3 mm <abbrev xmlns:xlink="http://www.w3.org/1999/xlink" xlink:title="standard length" id="ABBRID0EOGAE" xlink:type="simple">SL</abbrev>; Western Australia, Cottesloe Reef platform, Perth (<named-content xmlns:xlink="http://www.w3.org/1999/xlink" content-type="dwc:verbatimCoordinates" xlink:type="simple"><named-content content-type="geo-json" specific-use="{&#34;type&#34;:&#34;Point&#34;,&#34;coordinates&#34;:[115.750000,-31.983056]}" id="NCID0EVGAE" xlink:type="simple">31°58'59"S, 115°45'00"E</named-content></named-content>), 29 January 1985, J. Keesing. – <named-content xmlns:xlink="http://www.w3.org/1999/xlink" content-type="dwc:institutional_code" xlink:type="simple">WAM</named-content> P. 34940-001, 1, female, 18.7 mm <abbrev xmlns:xlink="http://www.w3.org/1999/xlink" xlink:title="standard length" id="ABBRID0ECHAE" xlink:type="simple">SL</abbrev>; Trigg Reef platform, Perth (<named-content xmlns:xlink="http://www.w3.org/1999/xlink" content-type="dwc:verbatimCoordinates" xlink:type="simple"><named-content content-type="geo-json" specific-use="{&#34;type&#34;:&#34;Point&#34;,&#34;coordinates&#34;:[115.751306,-31.879583]}" id="NCID0EJHAE" xlink:type="simple">31°52'46.5"S, 115°45'04.7"E</named-content></named-content>), 13 January 1986, J. Keesing et al.</p></tp:treatment-sec><tp:treatment-sec sec-type="material" id="SECID0EOHAE"><title>Other material.</title><p><italic>South Australia</italic>: <named-content xmlns:xlink="http://www.w3.org/1999/xlink" content-type="dwc:institutional_code" xlink:type="simple">AMS</named-content> I.20171-012, 6 (2 C&amp;S), 12.4–13.1 mm <abbrev xmlns:xlink="http://www.w3.org/1999/xlink" xlink:title="standard length" id="ABBRID0E5HAE" xlink:type="simple">SL</abbrev> (immature); South Australia; Kangraoo Island, Vivonne Bay (<named-content xmlns:xlink="http://www.w3.org/1999/xlink" content-type="dwc:verbatimCoordinates" xlink:type="simple"><named-content content-type="geo-json" specific-use="{&#34;type&#34;:&#34;Point&#34;,&#34;coordinates&#34;:[137.180000,-36.000000]}" id="NCID0EFIAE" xlink:type="simple">36°00'00.0"S, 137°10'48.0"E</named-content></named-content>), D. Hoese &amp; K. Handley. – <named-content xmlns:xlink="http://www.w3.org/1999/xlink" content-type="dwc:institutional_code" xlink:type="simple">AMS</named-content> I.49000-001, 2 (1 <abbrev xmlns:xlink="http://www.w3.org/1999/xlink" xlink:title="Computed tomography" id="ABBRID0ESIAE" xlink:type="simple">CT</abbrev><ext-link xmlns:xlink="http://www.w3.org/1999/xlink" xlink:type="simple" ext-link-type="doi" xlink:href="10.17602/M2/M80016">https://doi.org/10.17602/M2/M80016)</ext-link>, 14.0–14.6 mm <abbrev xmlns:xlink="http://www.w3.org/1999/xlink" xlink:title="standard length" id="ABBRID0E2IAE" xlink:type="simple">SL</abbrev>; Victor Harbor, Bluff Jetty (<named-content xmlns:xlink="http://www.w3.org/1999/xlink" content-type="dwc:verbatimCoordinates" xlink:type="simple"><named-content content-type="geo-json" specific-use="{&#34;type&#34;:&#34;Point&#34;,&#34;coordinates&#34;:[138.604583,-35.588639]}" id="NCID0ECJAE" xlink:type="simple">35°35'19.1"S, 138°36'16.5"E</named-content></named-content>), 25 March 2015, G. Short.</p></tp:treatment-sec><tp:treatment-sec sec-type="diagnosis" id="SECID0EHJAE"><title>Diagnosis.</title><p><italic><tp:taxon-name><tp:taxon-name-part taxon-name-part-type="genus" reg="Barryichthys">Barryichthys</tp:taxon-name-part><tp:taxon-name-part taxon-name-part-type="species" reg="hutchinsi">hutchinsi</tp:taxon-name-part></tp:taxon-name></italic> is distinguished from <italic><tp:taxon-name><tp:taxon-name-part taxon-name-part-type="genus" reg="Barryichthys">B.</tp:taxon-name-part><tp:taxon-name-part taxon-name-part-type="species" reg="algicola">algicola</tp:taxon-name-part></tp:taxon-name></italic> (below) by a shorter, deeper body (body depth at dorsal-fin origin 10–11% <abbrev xmlns:xlink="http://www.w3.org/1999/xlink" xlink:title="standard length" id="ABBRID0EDKAE" xlink:type="simple">SL</abbrev> vs. 7–8% <abbrev xmlns:xlink="http://www.w3.org/1999/xlink" xlink:title="standard length" id="ABBRID0EHKAE" xlink:type="simple">SL</abbrev>), a wider, deeper head (head width at widest point 66–75% <abbrev xmlns:xlink="http://www.w3.org/1999/xlink" xlink:title="head length" id="ABBRID0ELKAE" xlink:type="simple">HL</abbrev> vs. 55–61%; depth at orbit 30–32% <abbrev xmlns:xlink="http://www.w3.org/1999/xlink" xlink:title="head length" id="ABBRID0EPKAE" xlink:type="simple">HL</abbrev> vs. 27–29%; interorbital width 27–33% <abbrev xmlns:xlink="http://www.w3.org/1999/xlink" xlink:title="head length" id="ABBRID0ETKAE" xlink:type="simple">HL</abbrev> vs. 20–24%), ventral margin of the orbit obscured by cheek in ventral view (vs. entire ventral margin of orbit visible in ventral view), by having a shorter abdominal region with fewer vertebrae (abdominal vertebrae 17 vs. 21) and fewer ribs (11–12 vs. 15), fewer epicentrals (14–15 vs. 18–19), and a lower total number of vertebrae (total number of vertebrae 38–39 vs. 42–44), and by features of live colour pattern, including body background colour golden-yellow to olive-brown (vs. uniform green), the presence (vs. absence) of a variable number of irregularly shaped light to dark brown markings along dorsal midline, and the presence (vs. absence) of a series of light to dark brown elongate lateral markings forming an incomplete or complete horizontal stripe.</p></tp:treatment-sec><tp:treatment-sec sec-type="description" id="SECID0EXKAE"><title>Description.</title><p>General body shape as in Figs <xref ref-type="fig" rid="F2">2A</xref>, <xref ref-type="fig" rid="F3">3A–C</xref>. Select morphometric and meristic characters are listed in Tables <xref ref-type="table" rid="T1">1</xref>, <xref ref-type="table" rid="T2">2</xref>. Largest specimen examined 18.7 mm <abbrev xmlns:xlink="http://www.w3.org/1999/xlink" xlink:title="standard length" id="ABBRID0ENLAE" xlink:type="simple">SL</abbrev>. Body moderately elongate, circular in cross-section anteriorly, becoming increasingly laterally compressed posteriorly. Widest point of body midway between head and dorsal-fin origin, corresponding with centre of abdominal cavity. Body width and depth tapering gradually posteriorly from widest point. Caudal peduncle thin, elongate (approximately 1/5 of <abbrev xmlns:xlink="http://www.w3.org/1999/xlink" xlink:title="standard length" id="ABBRID0ERLAE" xlink:type="simple">SL</abbrev>). Head relatively large (approximately 1/3 of <abbrev xmlns:xlink="http://www.w3.org/1999/xlink" xlink:title="standard length" id="ABBRID0EVLAE" xlink:type="simple">SL</abbrev>), slightly dorsoventrally compressed anteriorly, becoming increasingly circular in cross-section posteriorly. Widest point of head midway between orbit and opercular opening; wider than widest point of body. Eye large, positioned on dorsolateral surface of head; ventral margin of orbit not visible in ventral view (Fig. <xref ref-type="fig" rid="F5">5A</xref>). Snout of moderate length, triangular, narrowest anteriorly. Anterior nostril a small tubular opening (Fig. <xref ref-type="fig" rid="F5">5A</xref>). Posterior nostril surrounded by a low fleshy rim; situated along anterodorsal margin of orbit (Fig. <xref ref-type="fig" rid="F5">5A</xref>). Gill membranes united across midline, free from isthmus.</p><fig id="F2" position="float" orientation="portrait"><object-id xmlns:xlink="http://www.w3.org/1999/xlink" content-type="arpha" xlink:type="simple">b617696d-366e-5022-80e1-5a89da2b3355</object-id><object-id xmlns:xlink="http://www.w3.org/1999/xlink" content-type="doi" xlink:type="simple">10.3897/zookeys.864.34521.figure2</object-id><label>Figure 2.</label><caption><p>Specimens of <italic><tp:taxon-name><tp:taxon-name-part taxon-name-part-type="genus" reg="Barryichthys">Barryichthys</tp:taxon-name-part></tp:taxon-name></italic><bold>A</bold><italic><tp:taxon-name><tp:taxon-name-part taxon-name-part-type="genus" reg="Barryichthys">B.</tp:taxon-name-part><tp:taxon-name-part taxon-name-part-type="species" reg="hutchinsi">hutchinsi</tp:taxon-name-part></tp:taxon-name></italic>, <named-content xmlns:xlink="http://www.w3.org/1999/xlink" content-type="dwc:institutional_code" xlink:type="simple">WAM</named-content> P.28981-004, holotype, male, 15.4 mm <abbrev xmlns:xlink="http://www.w3.org/1999/xlink" xlink:title="standard length" id="ABBRID0EJNAE" xlink:type="simple">SL</abbrev>; Western Australia, Cottesloe Reef Platform, Perth <bold>B</bold><italic><tp:taxon-name><tp:taxon-name-part taxon-name-part-type="genus" reg="Barryichthys">B.</tp:taxon-name-part><tp:taxon-name-part taxon-name-part-type="species" reg="algicola">algicola</tp:taxon-name-part></tp:taxon-name></italic>, <named-content xmlns:xlink="http://www.w3.org/1999/xlink" content-type="dwc:institutional_code" xlink:type="simple">WAM</named-content> P.27127-016, holotype, female, 16.9 mm <abbrev xmlns:xlink="http://www.w3.org/1999/xlink" xlink:title="standard length" id="ABBRID0ECOAE" xlink:type="simple">SL</abbrev>; Victoria, Jubilee Point.</p></caption><graphic xmlns:xlink="http://www.w3.org/1999/xlink" xlink:href="zookeys-864-035-g002.jpg" position="float" orientation="portrait" xlink:type="simple" id="oo_317189.jpg"><uri content-type="original_file" xlink:type="simple">https://binary.pensoft.net/fig/317189</uri></graphic></fig><fig id="F3" position="float" orientation="portrait"><object-id xmlns:xlink="http://www.w3.org/1999/xlink" content-type="arpha" xlink:type="simple">011dd6b6-c7a0-516d-946f-5222e603c66f</object-id><object-id xmlns:xlink="http://www.w3.org/1999/xlink" content-type="doi" xlink:type="simple">10.3897/zookeys.864.34521.figure3</object-id><label>Figure 3.</label><caption><p>Live or freshly dead individuals of <italic><tp:taxon-name><tp:taxon-name-part taxon-name-part-type="genus" reg="Barryichthys">Barryichthys</tp:taxon-name-part></tp:taxon-name></italic><bold>A–C</bold><italic><tp:taxon-name><tp:taxon-name-part taxon-name-part-type="genus" reg="Barryichthys">B.</tp:taxon-name-part><tp:taxon-name-part taxon-name-part-type="species" reg="hutchinsi">hutchinsi</tp:taxon-name-part></tp:taxon-name></italic>, <named-content xmlns:xlink="http://www.w3.org/1999/xlink" content-type="dwc:institutional_code" xlink:type="simple">WAM</named-content> P.28981-003, Western Australia, Cottesloe Reef Platform, Perth; male in dorsal view (<bold>A</bold>) female in dorsal (<bold>B</bold>) and lateral view (<bold>C</bold>). <bold>D, E</bold><italic><tp:taxon-name><tp:taxon-name-part taxon-name-part-type="genus" reg="Barryichthys">B.</tp:taxon-name-part><tp:taxon-name-part taxon-name-part-type="species" reg="algicola">algicola</tp:taxon-name-part></tp:taxon-name></italic>, <named-content xmlns:xlink="http://www.w3.org/1999/xlink" content-type="dwc:institutional_code" xlink:type="simple">WAM</named-content> P.27559-007, Tasmania, St. Helens; in dorsal (<bold>D</bold>) and lateral (<bold>E</bold>) view. Photographs by B. Hutchins.</p></caption><graphic xmlns:xlink="http://www.w3.org/1999/xlink" xlink:href="zookeys-864-035-g003.jpg" position="float" orientation="portrait" xlink:type="simple" id="oo_317190.jpg"><uri content-type="original_file" xlink:type="simple">https://binary.pensoft.net/fig/317190</uri></graphic></fig><table-wrap id="T1" position="float" orientation="portrait"><label>Table 1.</label><caption><p>Select morphometric characters obtained from the holotype and four paratypes of <italic><tp:taxon-name><tp:taxon-name-part taxon-name-part-type="genus" reg="Barryichthys">Barryichthys</tp:taxon-name-part><tp:taxon-name-part taxon-name-part-type="species" reg="hutchinsi">hutchinsi</tp:taxon-name-part></tp:taxon-name></italic> and <italic><tp:taxon-name><tp:taxon-name-part taxon-name-part-type="genus" reg="Barryichthys">B.</tp:taxon-name-part><tp:taxon-name-part taxon-name-part-type="species" reg="algicola">algicola</tp:taxon-name-part></tp:taxon-name></italic>. Ranges include values from holotype.</p></caption><table id="TID0E4VBG" rules="all"><tbody><tr><td rowspan="2" colspan="1"/><td rowspan="1" colspan="4">
                    <bold><italic><tp:taxon-name><tp:taxon-name-part taxon-name-part-type="genus" reg="Barryichthys">Barryichthys</tp:taxon-name-part><tp:taxon-name-part taxon-name-part-type="species" reg="hutchinsi">hutchinsi</tp:taxon-name-part></tp:taxon-name></italic> (n = 5)</bold>
                  </td><td rowspan="1" colspan="4">
                    <bold><italic><tp:taxon-name><tp:taxon-name-part taxon-name-part-type="genus" reg="Barryichthys">Barryichthys</tp:taxon-name-part><tp:taxon-name-part taxon-name-part-type="species" reg="algicola">algicola</tp:taxon-name-part></tp:taxon-name></italic> (n = 5)</bold>
                  </td></tr><tr><td rowspan="1" colspan="1">
                    <bold>Holotype</bold>
                  </td><td rowspan="1" colspan="1">
                    <bold>Range</bold>
                  </td><td rowspan="1" colspan="1">
                    <bold>Mean</bold>
                  </td><td rowspan="1" colspan="1">
                    <bold>St. Dev.</bold>
                  </td><td rowspan="1" colspan="1">
                    <bold>Holotype</bold>
                  </td><td rowspan="1" colspan="1">
                    <bold>Range</bold>
                  </td><td rowspan="1" colspan="1">
                    <bold>Mean</bold>
                  </td><td rowspan="1" colspan="1">
                    <bold>St. Dev.</bold>
                  </td></tr><tr><td rowspan="1" colspan="1">
                    <bold>Standard Length (<abbrev xmlns:xlink="http://www.w3.org/1999/xlink" xlink:title="standard length" id="ABBRID0EWUAE" xlink:type="simple">SL</abbrev>)</bold>
                  </td><td rowspan="1" colspan="1">15.4</td><td rowspan="1" colspan="1">15.4–18.7</td><td rowspan="1" colspan="1"/><td rowspan="1" colspan="1"/><td rowspan="1" colspan="1">16.9</td><td rowspan="1" colspan="1">13.1–16.9</td><td rowspan="1" colspan="1"/><td rowspan="1" colspan="1"/></tr><tr><td rowspan="1" colspan="9">
                    <bold>In % of <abbrev xmlns:xlink="http://www.w3.org/1999/xlink" xlink:title="standard length" id="ABBRID0E1VAE" xlink:type="simple">SL</abbrev></bold>
                  </td></tr><tr><td rowspan="1" colspan="1">Head length (<abbrev xmlns:xlink="http://www.w3.org/1999/xlink" xlink:title="head length" id="ABBRID0EDWAE" xlink:type="simple">HL</abbrev>)</td><td rowspan="1" colspan="1">28.3</td><td rowspan="1" colspan="1">26.2–30.3</td><td rowspan="1" colspan="1">27.9</td><td rowspan="1" colspan="1">1.8</td><td rowspan="1" colspan="1">28.8</td><td rowspan="1" colspan="1">26.6–31.6</td><td rowspan="1" colspan="1">29.1</td><td rowspan="1" colspan="1">2</td></tr><tr><td rowspan="1" colspan="1">Body depth</td><td rowspan="1" colspan="1">10</td><td rowspan="1" colspan="1">9.6–11.6</td><td rowspan="1" colspan="1">10.3</td><td rowspan="1" colspan="1">0.9</td><td rowspan="1" colspan="1">8.3</td><td rowspan="1" colspan="1">7.4–8.3</td><td rowspan="1" colspan="1">7.8</td><td rowspan="1" colspan="1">0.4</td></tr><tr><td rowspan="1" colspan="1">Predorsal length</td><td rowspan="1" colspan="1">70.9</td><td rowspan="1" colspan="1">67.4–70.9</td><td rowspan="1" colspan="1">69.2</td><td rowspan="1" colspan="1">1.8</td><td rowspan="1" colspan="1">68.7</td><td rowspan="1" colspan="1">68.3–71.3</td><td rowspan="1" colspan="1">69.8</td><td rowspan="1" colspan="1">1.5</td></tr><tr><td rowspan="1" colspan="1">Preanal length</td><td rowspan="1" colspan="1">67.8</td><td rowspan="1" colspan="1">61.4–67.9</td><td rowspan="1" colspan="1">65.1</td><td rowspan="1" colspan="1">3.3</td><td rowspan="1" colspan="1">69.4</td><td rowspan="1" colspan="1">68.3–71.0</td><td rowspan="1" colspan="1">69.3</td><td rowspan="1" colspan="1">1.2</td></tr><tr><td rowspan="1" colspan="1">Preanus length</td><td rowspan="1" colspan="1">60.7</td><td rowspan="1" colspan="1">54.1–61.0</td><td rowspan="1" colspan="1">57.6</td><td rowspan="1" colspan="1">3.7</td><td rowspan="1" colspan="1">62.3</td><td rowspan="1" colspan="1">59.0–62.6</td><td rowspan="1" colspan="1">61.2</td><td rowspan="1" colspan="1">1.7</td></tr><tr><td rowspan="1" colspan="1">Anus to disc</td><td rowspan="1" colspan="1">25.1</td><td rowspan="1" colspan="1">16.6–25.1</td><td rowspan="1" colspan="1">20</td><td rowspan="1" colspan="1">4.5</td><td rowspan="1" colspan="1">26.2</td><td rowspan="1" colspan="1">22.9–26.8</td><td rowspan="1" colspan="1">25.2</td><td rowspan="1" colspan="1">1.7</td></tr><tr><td rowspan="1" colspan="1">Anus to anal fin</td><td rowspan="1" colspan="1">6.8</td><td rowspan="1" colspan="1">6.8–9.1</td><td rowspan="1" colspan="1">8.2</td><td rowspan="1" colspan="1">1.1</td><td rowspan="1" colspan="1">7.3</td><td rowspan="1" colspan="1">5.5–9.0</td><td rowspan="1" colspan="1">7.1</td><td rowspan="1" colspan="1">1.5</td></tr><tr><td rowspan="1" colspan="1">Caudal peduncle length</td><td rowspan="1" colspan="1">21.6</td><td rowspan="1" colspan="1">20.1–22.3</td><td rowspan="1" colspan="1">21.3</td><td rowspan="1" colspan="1">0.9</td><td rowspan="1" colspan="1">20.4</td><td rowspan="1" colspan="1">20.0–25.1</td><td rowspan="1" colspan="1">22.1</td><td rowspan="1" colspan="1">2.4</td></tr><tr><td rowspan="1" colspan="1">Caudal peduncle depth</td><td rowspan="1" colspan="1">5.8</td><td rowspan="1" colspan="1">5.2–6.2</td><td rowspan="1" colspan="1">5.7</td><td rowspan="1" colspan="1">0.4</td><td rowspan="1" colspan="1">4.9</td><td rowspan="1" colspan="1">4.1–4.9</td><td rowspan="1" colspan="1">4.5</td><td rowspan="1" colspan="1">0.4</td></tr><tr><td rowspan="1" colspan="1">Disc length</td><td rowspan="1" colspan="1">15</td><td rowspan="1" colspan="1">15.0–17.7</td><td rowspan="1" colspan="1">16.1</td><td rowspan="1" colspan="1">1.2</td><td rowspan="1" colspan="1">16.1</td><td rowspan="1" colspan="1">13.5–16.1</td><td rowspan="1" colspan="1">14.5</td><td rowspan="1" colspan="1">1.2</td></tr><tr><td rowspan="1" colspan="1">Disc width</td><td rowspan="1" colspan="1">12.6</td><td rowspan="1" colspan="1">12.6–15.0</td><td rowspan="1" colspan="1">14.1</td><td rowspan="1" colspan="1">1.3</td><td rowspan="1" colspan="1">13.2</td><td rowspan="1" colspan="1">12.1–13.4</td><td rowspan="1" colspan="1">12.8</td><td rowspan="1" colspan="1">0.6</td></tr><tr><td rowspan="1" colspan="9">
                    <bold>In % of <abbrev xmlns:xlink="http://www.w3.org/1999/xlink" xlink:title="head length" id="ABBRID0E56AE" xlink:type="simple">HL</abbrev></bold>
                  </td></tr><tr><td rowspan="1" colspan="1">Head depth at orbit</td><td rowspan="1" colspan="1">31</td><td rowspan="1" colspan="1">28.2–32.5</td><td rowspan="1" colspan="1">30.4</td><td rowspan="1" colspan="1">1.9</td><td rowspan="1" colspan="1">26.1</td><td rowspan="1" colspan="1">25.3–27.3</td><td rowspan="1" colspan="1">26.3</td><td rowspan="1" colspan="1">0.8</td></tr><tr><td rowspan="1" colspan="1">Head width at orbit</td><td rowspan="1" colspan="1">36.9</td><td rowspan="1" colspan="1">33.8–38.2</td><td rowspan="1" colspan="1">35.9</td><td rowspan="1" colspan="1">1.9</td><td rowspan="1" colspan="1">32.7</td><td rowspan="1" colspan="1">32.7–38.2</td><td rowspan="1" colspan="1">34.9</td><td rowspan="1" colspan="1">2.4</td></tr><tr><td rowspan="1" colspan="1">Head width at widest point</td><td rowspan="1" colspan="1">65.8</td><td rowspan="1" colspan="1">65.3–74.9</td><td rowspan="1" colspan="1">69.1</td><td rowspan="1" colspan="1">4.5</td><td rowspan="1" colspan="1">56.6</td><td rowspan="1" colspan="1">55.2–60.9</td><td rowspan="1" colspan="1">57.1</td><td rowspan="1" colspan="1">2.6</td></tr><tr><td rowspan="1" colspan="1">Interorbital width</td><td rowspan="1" colspan="1">32.9</td><td rowspan="1" colspan="1">26.5–32.9</td><td rowspan="1" colspan="1">28.8</td><td rowspan="1" colspan="1">2.9</td><td rowspan="1" colspan="1">20.6</td><td rowspan="1" colspan="1">19.5–23.8</td><td rowspan="1" colspan="1">21.7</td><td rowspan="1" colspan="1">2</td></tr><tr><td rowspan="1" colspan="1">Snout length</td><td rowspan="1" colspan="1">25.8</td><td rowspan="1" colspan="1">24.4–25.8</td><td rowspan="1" colspan="1">24.9</td><td rowspan="1" colspan="1">0.7</td><td rowspan="1" colspan="1">30</td><td rowspan="1" colspan="1">27.7–31.1</td><td rowspan="1" colspan="1">29.5</td><td rowspan="1" colspan="1">1.4</td></tr><tr><td rowspan="1" colspan="1">Eye diameter</td><td rowspan="1" colspan="1">24</td><td rowspan="1" colspan="1">21.0–24.0</td><td rowspan="1" colspan="1">22.1</td><td rowspan="1" colspan="1">1.4</td><td rowspan="1" colspan="1">22.4</td><td rowspan="1" colspan="1">21.4–24.9</td><td rowspan="1" colspan="1">23.3</td><td rowspan="1" colspan="1">1.6</td></tr></tbody></table></table-wrap><p>Mouth subterminal, small; posterior tip of upper jaw not reaching imaginary vertical line through anterior margin of orbit when mouth closed. Articulation between anguloarticular and quadrate located directly along imaginary vertical line through anterior margin of orbit. Upper lip fleshy (Fig. <xref ref-type="fig" rid="F5">5A</xref>); in dorsal view appearing uniform in thickness around entire anterior margin of snout; in lateral and ventral view upper lip appearing markedly thicker anteriorly, tapering in thickness posteriorly. Lower lip restricted to lateral margin of lower jaw only; separated along ventral midline by a fleshy pad of skin at symphysis of lower jaw. Lower lip narrower than upper lip, with poorly developed skin flap anteromedially. Fleshy pad of skin at symphysis of lower jaw bordered anterolaterally by a shallow groove; confluent posteriorly with skin of isthmus (Fig. <xref ref-type="fig" rid="F5">5A</xref>). Upper jaw longer and wider than lower jaw (Fig. <xref ref-type="fig" rid="F7">7A</xref>), creating a narrow gap between teeth of upper and lower jaw when jaws closed. Premaxilla with an outer row of 6–8 small conical teeth with slightly recurved tips, arranged along anteromedial edge, adjacent to symphysis, and a small patch of 2–4 tiny conical teeth on lingual surface posterior to teeth of outer row. Dentary with a single row of 5–6 conical teeth; anteriormost 3–4 teeth dagger-like, only slightly recurved and orientated at a 180° angle to dentary, with cusp directed anteriorly; posteriormost 2–3 teeth strongly recurved and orientated at a 90° angle to dentary, with cusp directed posterodorsally (Fig. <xref ref-type="fig" rid="F7">7A</xref>). Teeth on dentary slightly larger than largest teeth on premaxilla. Ascending process of premaxilla narrow, elongate (Fig. <xref ref-type="fig" rid="F7">7A</xref>); extending posteriorly along dorsal surface of neurocranium to a point slightly anterior to epiphyseal commissure of supraorbital lateral line canal when jaws closed. Pharyngeal jaws comprising patch of 3–4 tiny conical teeth with slightly recurved tips on pharyngobranchial 3 toothplate only (Fig. <xref ref-type="fig" rid="F7">7C</xref>); teeth absent from ceratobranchial 5 (Fig. <xref ref-type="fig" rid="F7">7B</xref>). 3–5 tiny, gnarled gill rakers along anterior and posterior edge of ceratobranchials 2–3 and anterior edge of ceratobranchial 4; ceratobranchial 1 without gill rakers (one gill raker along posterior edge of ceratobranchial 1 of left side only in one C&amp;S specimen). Gill filaments associated with gill arches I–III only (three gill filaments of Briggs, 1955); restricted to lower (ceratobranchial) portion of gill arches only; ceratobranchial 2 and 3 with paired rows of filaments (holobranch); ceratobranchial 1 with single row (hemibranch) of 4–5 poorly developed gill filaments. Basihyal a short club-like element; capped with cartilage anteriorly (Fig. <xref ref-type="fig" rid="F7">7B</xref>). Ceratobranchials 1–4 rod-like elements; ceratobranchial 5 a short plate-like element, wider and shorter than more anterior ceratobranchial elements (Fig. <xref ref-type="fig" rid="F7">7B</xref>). Epibranchials 1–2 short rod-like elements; epibranchial 3 a club-like element, broadest anteriorly; epibranchial 4 a single splint like element (epibranchial 4 fused to epibranchial 3 on left side only in one C&amp;S specimen; Fig. <xref ref-type="fig" rid="F7">7C</xref>). Five or six branchiostegal rays (Fig. <xref ref-type="fig" rid="F7">7D</xref>). In specimens with five, first ray articulating medially with hyoid bar along anterior ceratohyal; posterior rays articulating with hyoid bar laterally, including two along posteriormost part of anterior ceratohyal, one straddling junction between anterior and posterior ceratohyals, and one along anteriormost part of posterior ceratohyal. In specimens with six, an additional small ray without contact to hyoid bar located anterior to ray articulating with medial face of hyoid bar.</p><fig id="F4" position="float" orientation="portrait"><object-id xmlns:xlink="http://www.w3.org/1999/xlink" content-type="arpha" xlink:type="simple">20b69377-a5dd-5e72-b0e7-0b6aff464a8e</object-id><object-id xmlns:xlink="http://www.w3.org/1999/xlink" content-type="doi" xlink:type="simple">10.3897/zookeys.864.34521.figure4</object-id><label>Figure 4.</label><caption><p><abbrev xmlns:xlink="http://www.w3.org/1999/xlink" xlink:title="Computed tomography" id="ABBRID0EBHAG" xlink:type="simple">CT</abbrev> scanned skeleton of <italic><tp:taxon-name><tp:taxon-name-part taxon-name-part-type="genus" reg="Barryichthys">Barryichthys</tp:taxon-name-part></tp:taxon-name></italic> in dorsal, lateral and ventral view <bold>A</bold><italic><tp:taxon-name><tp:taxon-name-part taxon-name-part-type="genus" reg="Barryichthys">B.</tp:taxon-name-part><tp:taxon-name-part taxon-name-part-type="species" reg="hutchinsi">hutchinsi</tp:taxon-name-part></tp:taxon-name></italic>, <named-content xmlns:xlink="http://www.w3.org/1999/xlink" content-type="dwc:institutional_code" xlink:type="simple">AMS</named-content> I.49000-001, 14.0 mm <abbrev xmlns:xlink="http://www.w3.org/1999/xlink" xlink:title="standard length" id="ABBRID0EBIAG" xlink:type="simple">SL</abbrev><bold>B</bold><italic><tp:taxon-name><tp:taxon-name-part taxon-name-part-type="genus" reg="Barryichthys">B.</tp:taxon-name-part><tp:taxon-name-part taxon-name-part-type="species" reg="algicola">algicola</tp:taxon-name-part></tp:taxon-name></italic>, <named-content xmlns:xlink="http://www.w3.org/1999/xlink" content-type="dwc:institutional_code" xlink:type="simple">WAM</named-content> P.27127-016, holotype, female, 16.9 mm <abbrev xmlns:xlink="http://www.w3.org/1999/xlink" xlink:title="standard length" id="ABBRID0E1IAG" xlink:type="simple">SL</abbrev>. Abbreviations: HS, hemal spine; NS, neural spine; PU2, preural centrum 2; V, vertebra.</p></caption><graphic xmlns:xlink="http://www.w3.org/1999/xlink" xlink:href="zookeys-864-035-g004.jpg" position="float" orientation="portrait" xlink:type="simple" id="oo_317191.jpg"><uri content-type="original_file" xlink:type="simple">https://binary.pensoft.net/fig/317191</uri></graphic></fig><fig id="F5" position="float" orientation="portrait"><object-id xmlns:xlink="http://www.w3.org/1999/xlink" content-type="arpha" xlink:type="simple">2a33448d-e2e6-547e-b218-841900a52e16</object-id><object-id xmlns:xlink="http://www.w3.org/1999/xlink" content-type="doi" xlink:type="simple">10.3897/zookeys.864.34521.figure5</object-id><label>Figure 5.</label><caption><p>Head (in dorsal, lateral, and ventral views) in members of <italic><tp:taxon-name><tp:taxon-name-part taxon-name-part-type="genus" reg="Barryichthys">Barryichthys</tp:taxon-name-part></tp:taxon-name></italic> highlighting position of cephalic lateral line canal pores (grey circles) on head surface <bold>A</bold><italic><tp:taxon-name><tp:taxon-name-part taxon-name-part-type="genus" reg="Barryichthys">B.</tp:taxon-name-part><tp:taxon-name-part taxon-name-part-type="species" reg="hutchinsi">hutchinsi</tp:taxon-name-part></tp:taxon-name></italic>, <named-content xmlns:xlink="http://www.w3.org/1999/xlink" content-type="dwc:institutional_code" xlink:type="simple">WAM</named-content> P.28981-004, holotype, male, 15.4 mm <abbrev xmlns:xlink="http://www.w3.org/1999/xlink" xlink:title="standard length" id="ABBRID0EHKAG" xlink:type="simple">SL</abbrev><bold>B</bold><italic><tp:taxon-name><tp:taxon-name-part taxon-name-part-type="genus" reg="Barryichthys">B.</tp:taxon-name-part><tp:taxon-name-part taxon-name-part-type="species" reg="algicola">algicola</tp:taxon-name-part></tp:taxon-name></italic>, <named-content xmlns:xlink="http://www.w3.org/1999/xlink" content-type="dwc:institutional_code" xlink:type="simple">WAM</named-content> P.27127-016, holotype, female, 16.9 mm <abbrev xmlns:xlink="http://www.w3.org/1999/xlink" xlink:title="standard length" id="ABBRID0EALAG" xlink:type="simple">SL</abbrev>. Outline of anterior and posterior nostril highlighted by grey solid line. White arrow points to posterior margin of orbit. Abbreviations: AN, anterior nostril; FP, fleshy pad at base of pectoral fin; NC1–2, nasal canal pores 1–2; PN, posterior nostril; <abbrev xmlns:xlink="http://www.w3.org/1999/xlink" xlink:title="sensory canal pore" id="ABBRID0EELAG" xlink:type="simple">PO1</abbrev>, postorbital canal pore 1.</p></caption><graphic xmlns:xlink="http://www.w3.org/1999/xlink" xlink:href="zookeys-864-035-g005.jpg" position="float" orientation="portrait" xlink:type="simple" id="oo_317192.jpg"><uri content-type="original_file" xlink:type="simple">https://binary.pensoft.net/fig/317192</uri></graphic></fig><p>Superficial neuromasts on surface of head not observed in material other than a pair of large superficial neuromasts housed within a pair of shallow depressions at centre of symphysial pad on lower jaw. Cephalic lateral-line system comprising supraorbital lateral-line canal only; 2 nasal pores; 1 postorbital pore. Canal pores minute; flush with surface of skin and difficult to locate. Supraorbital lateral line canals connected across midline via epiphyseal commissure (Fig. <xref ref-type="fig" rid="F6">6A</xref>). Lachrymal, a small paddle-like bone, without canal ossification, articulating with anterolateralmost point of lateral ethmoid. Nasal elongate, approximately half length of frontal, with canal ossification restricted to posteriormost part of bone adjacent to olfactory capsule. Nasal bones extending far anterior to ethmoid region of neurocranium over dorsal surface of upper jaw; terminating anterior to anteriormost point of upper jaw (Fig. <xref ref-type="fig" rid="F4">4A</xref>). Parasphenoid widest posteriorly ventral to occipital region of neurocranium; tapering anteriorly and abruptly to a narrow strut of bone along ventral midline of neurocranium (Fig. <xref ref-type="fig" rid="F6">6</xref>).</p><p>Dorsal-fin rays 4 or 5(*). Anal-fin rays 4, 5 or 6(*). All dorsal- and anal-fin rays unbranched and segmented; each in serial association with a narrow, rod-like pterygiophore, comprising proximal-middle radial only. Principal caudal-fin rays 4+4, dorsal procurrent rays 1 or 2, ventral procurrent rays 1 or 2. Principal caudal-fin rays and posteriormost dorsal and ventral procurrent rays unbranched and segmented; anteriormost dorsal and ventral procurrent ray unsegmented. Pectoral-fin rays 15 or 17; uppermost ray typically a tiny splint-like element comprised of a single hemitrichium; present on right side only in one C&amp;S specimen (<named-content xmlns:xlink="http://www.w3.org/1999/xlink" content-type="dwc:institutional_code" xlink:type="simple">WAM</named-content> P.34510-001). Lowermost 4–5 pectoral-fin rays more heavily ossified and approximately half length of upper rays, with foreshortened segments in each hemitrichium (sensu Lundberg &amp; Marsh 1976) (Fig. <xref ref-type="fig" rid="F8">8</xref>). Remaining pectoral-fin rays (uppermost 10–12 rays) poorly ossified, without segmentation of hemitrichia (Fig. <xref ref-type="fig" rid="F8">8</xref>). Pelvic-fin rays I.4. Distal tip of spinous pelvic-fin ray narrow; strongly bifurcated proximally, embracing a small circular cartilaginous pelvic-radial cartilage. Pelvic-fin rays 1–3 increasing in length and width posteriorly. Caudal fin marginally truncate, tips of principal caudal-fin rays extended slightly beyond fin margin. Caudal-fin skeleton comprised of narrow upper and lower hypural plates (Fig. <xref ref-type="fig" rid="F10">10B</xref>); lower hypural plate with short antero- and posteroventral processes along ventral surface; tip of posteroventral process capped with cartilage. Epural a narrow, roughly triangular element, wider posteriorly than anteriorly, with broad cartilaginous posterodorsal margin; parhypural cartilage a small irregular element located at tip of posteroventral process of lower hypural plate (Fig. <xref ref-type="fig" rid="F10">10B</xref>). Dorsal-fin origin opposite anal-fin origin (Figs <xref ref-type="fig" rid="F2">2A</xref>, <xref ref-type="fig" rid="F4">4A</xref>). First dorsal-fin pterygiophore inserted between neural spines of vertebrae 20/21 or 21/22. First anal-fin pterygiophore inserted between hemal spines of vertebrae 19/20 or 20/21. Proximal-middle radials of dorsal- and anal-fin pterygiophores rod-like, without cup-like anterior process (Fig. <xref ref-type="fig" rid="F10">10A</xref>). Total number of vertebrae 38 or 39, consisting of 17 abdominal vertebrae and 21 or 22 caudal vertebrae (Fig. <xref ref-type="fig" rid="F4">4A</xref>). Ribs 11 or 12 associated with vertebrae 3–13/14. Epicentrals 14 or 15, associated with vertebrae 3–16/17.</p><p>Adhesive disc small (15–18% of <abbrev xmlns:xlink="http://www.w3.org/1999/xlink" xlink:title="standard length" id="ABBRID0EHNAG" xlink:type="simple">SL</abbrev>), double (Fig. <xref ref-type="fig" rid="F9">9A</xref>); outer margin of disc smooth. Outline of anterior margin of disc slightly irregular, concave at midline. Posterior margin of smaller inner disc bordered by narrow flap of dense skin which has rolled inward in majority of specimens, concealing outer papillae of disc region B. Disc region A without papillae at centre; inner margin with single row of elongate papillae, transitioning to smaller papillae with circular or cuboid margins posterolaterally over ventral surface of pectoral-fin rays. Apapillate region of disc region A equal in width or slightly narrower than width of smaller inner disc. Disc region B with 2 transverse rows of papillae, comprised largely of elongate papillae with few smaller papillae with circular or cuboid margins scattered between elongate papillae. Disc region C covered in a thick pad of skin; apapillate. Disc region D with an irregular U-shaped papilla (Fig. <xref ref-type="fig" rid="F9">9A</xref>) or 2–3 circular to cuboid papillae at centre (Fig. <xref ref-type="fig" rid="F1">1A</xref>). Smaller inner disc connected to larger outer disc anteriorly via a narrow frenum of thick skin along ventral midline. Skin of frenum confluent with posterior margin of disc region D; lateral margins of frenum smooth to weakly crenate (Fig. <xref ref-type="fig" rid="F9">9A</xref>). Dorsal postcleithrum a poorly ossified sheet of bone with ~20 long, poorly ossified fimbrae along posterior margin (Fig. <xref ref-type="fig" rid="F9">9C</xref>). Medial edge of dorsal postcleithrum with a short peg-like strut of bone, directed towards ventral midline. Ventral postcleithrum well ossified, irregular in shape; approximately half size of dorsal postcleithrum (Fig. <xref ref-type="fig" rid="F9">9C</xref>). Posterior margin of ventral postcleithrum smooth, without fimbrae. Anteromedial edge of ventral postcleithrum with a concave facet that articulates with a dense pad of connective tissue located at posterior tip of basipterygium (Fig. <xref ref-type="fig" rid="F9">9C</xref>). Skin associated with last pelvic-fin ray attaching to base of pectoral fin opposite 4<sup>th</sup>–5<sup>th</sup> lowermost pectoral-fin rays. Skin over base of ventral pectoral-fin rays and lower half of shoulder girdle swollen and creating an obvious skin pad; epidermis of pad with a dense aggregation of club cells, giving skin pad a whitish appearance in preserved specimens (Fig. <xref ref-type="fig" rid="F8">8A</xref>). Pectoral radials with well-developed bony struts along ventral (pectoral radial 1), dorsal (pectoral radial 4), or both ventral and dorsal margins (pectoral radials 2 and 3) that interdigitate with struts borne on element(s) directly above and/or below (Fig. <xref ref-type="fig" rid="F8">8B, C</xref>).</p><fig id="F6" position="float" orientation="portrait"><object-id xmlns:xlink="http://www.w3.org/1999/xlink" content-type="arpha" xlink:type="simple">6a7a2cf3-0fad-51bd-9333-84f573c093e5</object-id><object-id xmlns:xlink="http://www.w3.org/1999/xlink" content-type="doi" xlink:type="simple">10.3897/zookeys.864.34521.figure6</object-id><label>Figure 6.</label><caption><p>Neurocranium of <italic><tp:taxon-name><tp:taxon-name-part taxon-name-part-type="genus" reg="Barryichthys">Barryichthys</tp:taxon-name-part><tp:taxon-name-part taxon-name-part-type="species" reg="hutchinsi">hutchinsi</tp:taxon-name-part></tp:taxon-name></italic>, <named-content xmlns:xlink="http://www.w3.org/1999/xlink" content-type="dwc:institutional_code" xlink:type="simple">WAM</named-content> P.34510-001, paratype, 15.5 mm <abbrev xmlns:xlink="http://www.w3.org/1999/xlink" xlink:title="standard length" id="ABBRID0EOPAG" xlink:type="simple">SL</abbrev><bold>A</bold> dorsal view <bold>B</bold> lateral view (left side) <bold>C</bold> ventral view. Lachrymal not shown. Nasal of right side removed. Abbreviations: Boc, basioccipital; EpC, epiphyseal commissure of supraorbital canal; Epoc, epiotic; Exoc, exoccipital; Fr, frontal; LE, lateral ethmoid; M, mesethmoid; Na, nasal; NS1, neural spine of vertebral centrum 1; Pa, parietal; Pro, prootic; Psph, parasphenoid; Pte, pterotic; SC, supraorbital canal; Soc, supraoccipital; Sph, sphenotic; V1, vertebral centrum 1; Vo, vomer.</p></caption><graphic xmlns:xlink="http://www.w3.org/1999/xlink" xlink:href="zookeys-864-035-g006.jpg" position="float" orientation="portrait" xlink:type="simple" id="oo_317193.jpg"><uri content-type="original_file" xlink:type="simple">https://binary.pensoft.net/fig/317193</uri></graphic></fig><fig id="F7" position="float" orientation="portrait"><object-id xmlns:xlink="http://www.w3.org/1999/xlink" content-type="arpha" xlink:type="simple">6ea6536c-49b8-5b25-9c78-24ef7e64eea5</object-id><object-id xmlns:xlink="http://www.w3.org/1999/xlink" content-type="doi" xlink:type="simple">10.3897/zookeys.864.34521.figure7</object-id><label>Figure 7.</label><caption><p>Viscerocranium of <italic><tp:taxon-name><tp:taxon-name-part taxon-name-part-type="genus" reg="Barryichthys">Barryichthys</tp:taxon-name-part><tp:taxon-name-part taxon-name-part-type="species" reg="hutchinsi">hutchinsi</tp:taxon-name-part></tp:taxon-name></italic>, <named-content xmlns:xlink="http://www.w3.org/1999/xlink" content-type="dwc:institutional_code" xlink:type="simple">WAM</named-content> P.34510-001, paratype, 15.5 mm <abbrev xmlns:xlink="http://www.w3.org/1999/xlink" xlink:title="standard length" id="ABBRID0EYQAG" xlink:type="simple">SL</abbrev><bold>A</bold> hyopalatine arch and opercular series, right side in lateral view (image reversed) <bold>B</bold> lower gill-arch elements in dorsal view, gill filaments removed <bold>C</bold> upper gill-arch elements in ventral view <bold>D</bold> hyoid bar, right side in medial view and urohyal. Abbreviations: ACh, anterior ceratohyal; Ana, anguloarticular; Apa, autopalatine; Bh, basihyal; BrR, branchiostegal rays; Cb1-5, ceratobranchial 1–5; DHh, dorsal hypohyal; Dn, dentary; EB1–4, epibranchials 1–4; EB3+4, compound element comprising EB3 and EB4; Ect, ectopterygoid; GR, gill raker; Hy, hyomandibular; Iop, interopercle; Mx, maxilla; Op, opercle; Pb3TP, pharyngobranchial 3 toothplate; Pop, preopercle; Q, quadrate; Sop, subopercle; Sym, symplectic; Uh, urohyal.</p></caption><graphic xmlns:xlink="http://www.w3.org/1999/xlink" xlink:href="zookeys-864-035-g007.jpg" position="float" orientation="portrait" xlink:type="simple" id="oo_317194.jpg"><uri content-type="original_file" xlink:type="simple">https://binary.pensoft.net/fig/317194</uri></graphic></fig></tp:treatment-sec><tp:treatment-sec sec-type="Colouration" id="SECID0EJRAG"><title>Colouration.</title><p>In alcohol, head and body background colour uniformly pale cream to yellow (Fig. <xref ref-type="fig" rid="F2">2A</xref>). In life, head and body background colour golden-yellow to olive-brown (Fig. <xref ref-type="fig" rid="F3">3A–C</xref>). Dorsal midline with variable number (10–14) of irregularly shaped light to dark brown markings; markings largest dorsal to centre of body, becoming smaller anterior or posterior to this point. Body side with a series of light to dark brown elongate markings forming an incomplete or complete horizontal stripe. Horizontal light to dark brown stripe along side of body continuing on side of head, through lower half of eye, to snout. Dorsal margin of light to dark brown stripe on head bordered by a lighter stripe, ranging from light yellow to white. Lighter stripe more pronounced in males. Iris red to orange. Fins uniform in colour without markings; colour matching body background colour.</p></tp:treatment-sec><tp:treatment-sec sec-type="Sexual dimorphism" id="SECID0EXRAG"><title>Sexual dimorphism.</title><p>External sexual dimorphism largely restricted to urogenital papilla. Urogenital papilla of male with a blunt tip, located within a deep groove posterior to the anus and flanked anterolaterally by a pair of swollen skin folds, termed here accessory folds. Each accessory fold is roughly triangular in shape and appears to be confluent anteromedially with the heavily plicate skin surrounding the anus (Fig. <xref ref-type="fig" rid="F11">11A, B</xref>). Urogenital papilla of female with a needle-like tip, located along the dorsal surface of a robust tube-like structure which also bears the anus (Fig. <xref ref-type="fig" rid="F11">11C, D</xref>). This entire structure is accommodated within a deep pocket anterior to the anal-fin origin. In several specimens, the posteriormost tip of this structure is located within the pocket, suggesting some degree of mobility.</p></tp:treatment-sec><tp:treatment-sec sec-type="Eggs" id="SECID0EFSAG"><title>Eggs.</title><p>A female of 14.2 mm <abbrev xmlns:xlink="http://www.w3.org/1999/xlink" xlink:title="standard length" id="ABBRID0ELSAG" xlink:type="simple">SL</abbrev> from <named-content xmlns:xlink="http://www.w3.org/1999/xlink" content-type="dwc:institutional_code" xlink:type="simple">WAM</named-content> P.34510-001 contained ca. 20 mature eggs (ca. 10 within each ovary) of ca. 0.3–0.6 mm diameter. The largest eggs in each ovary exhibited a dark orange cap that may represent an “attachment apparatus” at the animal pole as described from the eggs of three species of European gobiesocid by <xref ref-type="bibr" rid="B7">Breining and Britz (2000)</xref>.</p></tp:treatment-sec><tp:treatment-sec sec-type="distribution" id="SECID0E2SAG"><title>Distribution.</title><p>Known presently only from two close sites in Western Australia (Cottesloe Reef and Trigg Reef platforms, Perth) and two sites in South Australia (Vivionne Bay and Victor Harbor) (Fig. <xref ref-type="fig" rid="F12">12</xref>). At the type locality (Cottesloe Reef platform), <italic><tp:taxon-name><tp:taxon-name-part taxon-name-part-type="genus" reg="Barryichthys">B.</tp:taxon-name-part><tp:taxon-name-part taxon-name-part-type="species" reg="hutchinsi">hutchinsi</tp:taxon-name-part></tp:taxon-name></italic> was collected from dense mats of macroalgae attached to rocky substrate in water up to 1 meter depth.</p></tp:treatment-sec><tp:treatment-sec sec-type="etymology" id="SECID0EQTAG"><title>Etymology.</title><p>Named for Barry Hutchins, who discovered the new species. A noun in the genitive.</p></tp:treatment-sec><tp:treatment-sec sec-type="remarks" id="SECID0EVTAG"><title>Remarks.</title><p><xref ref-type="bibr" rid="B44">Hutchins (2008</xref>: 725) illustrated a specimen of <italic><tp:taxon-name><tp:taxon-name-part taxon-name-part-type="genus" reg="Barryichthys">Barryichthys</tp:taxon-name-part><tp:taxon-name-part taxon-name-part-type="species" reg="hutchinsi">hutchinsi</tp:taxon-name-part></tp:taxon-name></italic> from Western Australia, likely from the type locality at Cottesloe Reef platform (Perth). Specimens from South Australia (<named-content xmlns:xlink="http://www.w3.org/1999/xlink" content-type="dwc:institutional_code" xlink:type="simple">AMS</named-content> I.20171-012, <named-content xmlns:xlink="http://www.w3.org/1999/xlink" content-type="dwc:institutional_code" xlink:type="simple">AMS</named-content> I.49000-001) exhibit vertebral counts within the range of <italic><tp:taxon-name><tp:taxon-name-part taxon-name-part-type="genus" reg="Barryichthys">B.</tp:taxon-name-part><tp:taxon-name-part taxon-name-part-type="species" reg="hutchinsi">hutchinsi</tp:taxon-name-part></tp:taxon-name></italic> and are referred to this species. These specimens have been excluded from the type series but data obtained from these specimens has contributed to the description above.</p><fig id="F8" position="float" orientation="portrait"><object-id xmlns:xlink="http://www.w3.org/1999/xlink" content-type="arpha" xlink:type="simple">5db37dca-3d58-588c-8fd1-e3a48c359e14</object-id><object-id xmlns:xlink="http://www.w3.org/1999/xlink" content-type="doi" xlink:type="simple">10.3897/zookeys.864.34521.figure8</object-id><label>Figure 8.</label><caption><p>Pectoral fin and pectoral-fin girdle of <italic><tp:taxon-name><tp:taxon-name-part taxon-name-part-type="genus" reg="Barryichthys">Barryichthys</tp:taxon-name-part><tp:taxon-name-part taxon-name-part-type="species" reg="hutchinsi">hutchinsi</tp:taxon-name-part></tp:taxon-name></italic><bold>A</bold> pectoral fin, left side in lateral view, <named-content xmlns:xlink="http://www.w3.org/1999/xlink" content-type="dwc:institutional_code" xlink:type="simple">WAM</named-content> P.28981-004, holotype, male, 15.4 mm <abbrev xmlns:xlink="http://www.w3.org/1999/xlink" xlink:title="standard length" id="ABBRID0ECWAG" xlink:type="simple">SL</abbrev>. Outline of fin margin highlighted by thin grey line. Schematic representation of 5<sup>th</sup> and 10<sup>th</sup> pectoral-fin rays (counted from ventral to dorsal) overlay rays <bold>B</bold> pectoral-fin girdle, right side in medial view, <named-content xmlns:xlink="http://www.w3.org/1999/xlink" content-type="dwc:institutional_code" xlink:type="simple">WAM</named-content> P.34510-001, paratype, 15.5 mm <abbrev xmlns:xlink="http://www.w3.org/1999/xlink" xlink:title="standard length" id="ABBRID0EUWAG" xlink:type="simple">SL</abbrev><bold>C</bold> close-up of area of articulation between pectoral-fin rays and girdle, right side in medial view (image reversed; same specimen as in B). Postcleithra removed. Abbreviations: Cl, cleithrum; Cor, coracoid; DPcL, dorsal postcleithrum; PecR1–4, pectoral radial 1–4; PecFR, pectoral-fin ray; Pt, posttemporal; Sc, scapula; Scl, supracleithrum; VPcl, ventral postcleithrum; 5, 10, 5<sup>th</sup> and 10<sup>th</sup> pectoral-fin ray (counted from ventral to dorsal).</p></caption><graphic xmlns:xlink="http://www.w3.org/1999/xlink" xlink:href="zookeys-864-035-g008.jpg" position="float" orientation="portrait" xlink:type="simple" id="oo_317195.jpg"><uri content-type="original_file" xlink:type="simple">https://binary.pensoft.net/fig/317195</uri></graphic></fig><fig id="F9" position="float" orientation="portrait"><object-id xmlns:xlink="http://www.w3.org/1999/xlink" content-type="arpha" xlink:type="simple">92bd1afb-c5ce-58b0-8dab-2f9c87298357</object-id><object-id xmlns:xlink="http://www.w3.org/1999/xlink" content-type="doi" xlink:type="simple">10.3897/zookeys.864.34521.figure9</object-id><label>Figure 9.</label><caption><p>Surface features (<bold>A, B</bold>) and internal supporting skeleton (<bold>C, D</bold>) of the adhesive disc of <italic><tp:taxon-name><tp:taxon-name-part taxon-name-part-type="genus" reg="Barryichthys">Barryichthys</tp:taxon-name-part></tp:taxon-name></italic><bold>A</bold> adhesive disc of <italic><tp:taxon-name><tp:taxon-name-part taxon-name-part-type="genus" reg="Barryichthys">Barryichthys</tp:taxon-name-part><tp:taxon-name-part taxon-name-part-type="species" reg="hutchinsi">hutchinsi</tp:taxon-name-part></tp:taxon-name></italic> (<named-content xmlns:xlink="http://www.w3.org/1999/xlink" content-type="dwc:institutional_code" xlink:type="simple">WAM</named-content> P.28981-004, holotype, male, 15.4 mm <abbrev xmlns:xlink="http://www.w3.org/1999/xlink" xlink:title="standard length" id="ABBRID0ELYAG" xlink:type="simple">SL</abbrev>), ventral view (anterior to top of page) <bold>B</bold> adhesive disc of <italic><tp:taxon-name><tp:taxon-name-part taxon-name-part-type="genus" reg="Barryichthys">B.</tp:taxon-name-part><tp:taxon-name-part taxon-name-part-type="species" reg="algicola">algicola</tp:taxon-name-part></tp:taxon-name></italic> (<named-content xmlns:xlink="http://www.w3.org/1999/xlink" content-type="dwc:institutional_code" xlink:type="simple">WAM</named-content> P.27127-016, holotype, female, 16.9 mm <abbrev xmlns:xlink="http://www.w3.org/1999/xlink" xlink:title="standard length" id="ABBRID0EEZAG" xlink:type="simple">SL</abbrev>), ventral view (anterior to top of page) <bold>C</bold> adhesive disc supporting skeleton, including elements of the pelvic and pectoral-fin girdle of <italic><tp:taxon-name><tp:taxon-name-part taxon-name-part-type="genus" reg="Barryichthys">B.</tp:taxon-name-part><tp:taxon-name-part taxon-name-part-type="species" reg="hutchinsi">hutchinsi</tp:taxon-name-part></tp:taxon-name></italic> (<named-content xmlns:xlink="http://www.w3.org/1999/xlink" content-type="dwc:institutional_code" xlink:type="simple">WAM</named-content> P.34510-001, paratype, 15.5 mm <abbrev xmlns:xlink="http://www.w3.org/1999/xlink" xlink:title="standard length" id="ABBRID0E4ZAG" xlink:type="simple">SL</abbrev>), ventral view (anterior to top of page). Postcleithra and pelvic-fin rays of the right side removed (image reversed) <bold>D</bold> pelvic-fin spine and rays of right side of <italic><tp:taxon-name><tp:taxon-name-part taxon-name-part-type="genus" reg="Barryichthys">B.</tp:taxon-name-part><tp:taxon-name-part taxon-name-part-type="species" reg="hutchinsi">hutchinsi</tp:taxon-name-part></tp:taxon-name></italic> (same specimen as in C), dorsal view (anterior to top of page). Abbreviations: A, disc region A; B, disc region B; Bp, basipterygium; C, disc region C; D, disc region D; DPcL, dorsal postcleithrum; I, pelvic-fin spine; PelR1–4, pelvic-fin rays 1–4; PRC, pelvic-radial cartilage; VPcL, ventral postcleithrum.</p></caption><graphic xmlns:xlink="http://www.w3.org/1999/xlink" xlink:href="zookeys-864-035-g009.jpg" position="float" orientation="portrait" xlink:type="simple" id="oo_317196.jpg"><uri content-type="original_file" xlink:type="simple">https://binary.pensoft.net/fig/317196</uri></graphic></fig></tp:treatment-sec><tp:treatment-sec><!--Section generated to contain objects referenced in tp:taxon-treatment.--><fig id="F10" position="float" orientation="portrait"><object-id xmlns:xlink="http://www.w3.org/1999/xlink" content-type="arpha" xlink:type="simple">93a5d63b-b68a-5a3e-b5f8-4f8565872f61</object-id><object-id xmlns:xlink="http://www.w3.org/1999/xlink" content-type="doi" xlink:type="simple">10.3897/zookeys.864.34521.figure10</object-id><label>Figure 10.</label><caption><p>Anal- and caudal-fin skeleton of <italic><tp:taxon-name><tp:taxon-name-part taxon-name-part-type="genus" reg="Barryichthys">Barryichthys</tp:taxon-name-part><tp:taxon-name-part taxon-name-part-type="species" reg="hutchinsi">hutchinsi</tp:taxon-name-part></tp:taxon-name></italic>, <named-content xmlns:xlink="http://www.w3.org/1999/xlink" content-type="dwc:institutional_code" xlink:type="simple">WAM</named-content> P.34510-001, paratype, 15.5 mm <abbrev xmlns:xlink="http://www.w3.org/1999/xlink" xlink:title="standard length" id="ABBRID0E2OBG" xlink:type="simple">SL</abbrev><bold>A</bold> anal-fin skeleton, left side in lateral view <bold>B</bold> caudal-fin skeleton, left side in lateral view. Principal caudal-fin rays are labelled with an asterisk (*). Abbreviations: DPR, dorsal procurrent rays; Ep, epural; FR, fin ray; HA, hemal arch; HS, hemal spine; HSPU2, hemal spine of preural centrum 2; LHP, lower hypural plate; NA, neural arch; NS, neural spine; NSPU2, neural spine of preural centrum 2; PhC, parhypural cartilage; P-MR, proximal-middle radial; PU2-3, preural centrum 2, 3; UC, ural centrum; UHP, upper hypural plate; VPR, ventral procurrent rays.</p></caption><graphic xmlns:xlink="http://www.w3.org/1999/xlink" xlink:href="zookeys-864-035-g010.jpg" position="float" orientation="portrait" xlink:type="simple" id="oo_317197.jpg"><uri content-type="original_file" xlink:type="simple">https://binary.pensoft.net/fig/317197</uri></graphic></fig><table-wrap id="T2" position="float" orientation="portrait"><label>Table 2.</label><caption><p>Total number of vertebrae in specimens of <italic><tp:taxon-name><tp:taxon-name-part taxon-name-part-type="genus" reg="Barryichthys">Barryichthys</tp:taxon-name-part></tp:taxon-name></italic>. Number obtained from holotype indicated with an asterisk.</p></caption><table id="TID0EVPAI" rules="all"><tbody><tr><td rowspan="1" colspan="1">
                    <bold>Species</bold>
                  </td><td rowspan="1" colspan="1">
                    <bold>N</bold>
                  </td><td rowspan="1" colspan="7">
                    <bold>Number of Vertebrae</bold>
                  </td></tr><tr><td rowspan="1" colspan="1"/><td rowspan="1" colspan="1"/><td rowspan="1" colspan="1">38</td><td rowspan="1" colspan="1">39</td><td rowspan="1" colspan="1">40</td><td rowspan="1" colspan="1">41</td><td rowspan="1" colspan="1">42</td><td rowspan="1" colspan="1">43</td><td rowspan="1" colspan="1">44</td></tr><tr><td rowspan="1" colspan="1">
                    <italic><tp:taxon-name>
                        <tp:taxon-name-part taxon-name-part-type="genus" reg="Barryichthys">B.</tp:taxon-name-part>
                        <tp:taxon-name-part taxon-name-part-type="species" reg="hutchinsi">hutchinsi</tp:taxon-name-part>
                      </tp:taxon-name></italic>
                  </td><td rowspan="1" colspan="1">8</td><td rowspan="1" colspan="1">3</td><td rowspan="1" colspan="1">5*</td><td rowspan="1" colspan="1">–</td><td rowspan="1" colspan="1">–</td><td rowspan="1" colspan="1">–</td><td rowspan="1" colspan="1">–</td><td rowspan="1" colspan="1">–</td></tr><tr><td rowspan="1" colspan="1">
                    <italic><tp:taxon-name>
                        <tp:taxon-name-part taxon-name-part-type="genus" reg="Barryichthys">B.</tp:taxon-name-part>
                        <tp:taxon-name-part taxon-name-part-type="species" reg="algicola">algicola</tp:taxon-name-part>
                      </tp:taxon-name></italic>
                  </td><td rowspan="1" colspan="1">11</td><td rowspan="1" colspan="1">–</td><td rowspan="1" colspan="1">–</td><td rowspan="1" colspan="1">–</td><td rowspan="1" colspan="1">–</td><td rowspan="1" colspan="1">3</td><td rowspan="1" colspan="1">4*</td><td rowspan="1" colspan="1">4</td></tr></tbody></table></table-wrap><fig id="F1" position="float" orientation="portrait"><object-id xmlns:xlink="http://www.w3.org/1999/xlink" content-type="arpha" xlink:type="simple">c268c575-c170-5b87-9e4e-5b7082a521c4</object-id><object-id xmlns:xlink="http://www.w3.org/1999/xlink" content-type="doi" xlink:type="simple">10.3897/zookeys.864.34521.figure1</object-id><label>Figure 1.</label><caption><p>Schematic outline drawings of the adhesive disc of <italic><tp:taxon-name><tp:taxon-name-part taxon-name-part-type="genus" reg="Barryichthys">Barryichthys</tp:taxon-name-part></tp:taxon-name></italic> (<bold>A</bold>) and <italic><tp:taxon-name><tp:taxon-name-part taxon-name-part-type="genus" reg="Parvicrepis">Parvicrepis</tp:taxon-name-part></tp:taxon-name></italic> (<bold>B</bold>). Both redrawn from Hutchins (1994: fig. 1). Typical circular-cuboid papillae in light grey (<bold>A</bold> and <bold>B</bold>); elongate papillae in dark grey (<bold>A</bold>). Disc regions A–D shown in inset figure.</p></caption><graphic xmlns:xlink="http://www.w3.org/1999/xlink" xlink:href="zookeys-864-035-g001.jpg" position="float" orientation="portrait" xlink:type="simple" id="oo_317188.jpg"><uri content-type="original_file" xlink:type="simple">https://binary.pensoft.net/fig/317188</uri></graphic></fig><fig id="F11" position="float" orientation="portrait"><object-id xmlns:xlink="http://www.w3.org/1999/xlink" content-type="arpha" xlink:type="simple">4040ff27-6a6f-5977-bd27-23203f734373</object-id><object-id xmlns:xlink="http://www.w3.org/1999/xlink" content-type="doi" xlink:type="simple">10.3897/zookeys.864.34521.figure11</object-id><label>Figure 11.</label><caption><p>Genital papilla of <italic><tp:taxon-name><tp:taxon-name-part taxon-name-part-type="genus" reg="Barryichthys">Barryichthys</tp:taxon-name-part><tp:taxon-name-part taxon-name-part-type="species" reg="hutchinsi">hutchinsi</tp:taxon-name-part></tp:taxon-name></italic><bold>A</bold><named-content xmlns:xlink="http://www.w3.org/1999/xlink" content-type="dwc:institutional_code" xlink:type="simple">WAM</named-content> P.28981-004, holotype, male, 15.4 mm <abbrev xmlns:xlink="http://www.w3.org/1999/xlink" xlink:title="standard length" id="ABBRID0EFQBG" xlink:type="simple">SL</abbrev>, oblique lateral view <bold>B</bold> same specimen as in A, ventral view, anterior to top of page <bold>C</bold><named-content xmlns:xlink="http://www.w3.org/1999/xlink" content-type="dwc:institutional_code" xlink:type="simple">WAM</named-content> P.28981-003, paratype, female, 16.9 mm <abbrev xmlns:xlink="http://www.w3.org/1999/xlink" xlink:title="standard length" id="ABBRID0EVQBG" xlink:type="simple">SL</abbrev>, oblique lateral view <bold>D</bold> same specimen as in D, ventral view, anterior to top of page. Abbreviations: A, anus; AF, accessory folds; GP, genital papilla.</p></caption><graphic xmlns:xlink="http://www.w3.org/1999/xlink" xlink:href="zookeys-864-035-g011.jpg" position="float" orientation="portrait" xlink:type="simple" id="oo_317198.jpg"><uri content-type="original_file" xlink:type="simple">https://binary.pensoft.net/fig/317198</uri></graphic></fig><fig id="F12" position="float" orientation="portrait"><object-id xmlns:xlink="http://www.w3.org/1999/xlink" content-type="arpha" xlink:type="simple">7fd4f302-4f01-5323-8ac1-0402b9f53afd</object-id><object-id xmlns:xlink="http://www.w3.org/1999/xlink" content-type="doi" xlink:type="simple">10.3897/zookeys.864.34521.figure12</object-id><label>Figure 12.</label><caption><p>Distribution of material of <italic><tp:taxon-name><tp:taxon-name-part taxon-name-part-type="genus" reg="Barryichthys">Barryichthys</tp:taxon-name-part><tp:taxon-name-part taxon-name-part-type="species" reg="hutchinsi">hutchinsi</tp:taxon-name-part></tp:taxon-name></italic> (grey symbols) and <italic><tp:taxon-name><tp:taxon-name-part taxon-name-part-type="genus" reg="Barryichthys">B.</tp:taxon-name-part><tp:taxon-name-part taxon-name-part-type="species" reg="algicola">algicola</tp:taxon-name-part></tp:taxon-name></italic> (black symbols) used in this study. Stars indicate type localities.</p></caption><graphic xmlns:xlink="http://www.w3.org/1999/xlink" xlink:href="zookeys-864-035-g012.jpg" position="float" orientation="portrait" xlink:type="simple" id="oo_317199.jpg"><uri content-type="original_file" xlink:type="simple">https://binary.pensoft.net/fig/317199</uri></graphic></fig></tp:treatment-sec><ref-list><ref id="B44"><mixed-citation xmlns:xlink="http://www.w3.org/1999/xlink" xlink:type="simple"><person-group><name name-style="western"><surname>Hutchins</surname><given-names>JB</given-names></name></person-group> (<year>2008</year>) <article-title>Family <tp:taxon-name><tp:taxon-name-part taxon-name-part-type="family">Gobiesocidae</tp:taxon-name-part></tp:taxon-name> Clingfishes, shore-eels.</article-title> In: <person-group><name name-style="western"><surname>Gomon</surname><given-names>MF</given-names></name><name name-style="western"><surname>Bray</surname><given-names>DJ</given-names></name><name name-style="western"><surname>Kuiter</surname><given-names>RH</given-names></name></person-group> (<role>Eds</role>) <issue-title>Fishes of Australia’s Southern Coast.</issue-title><source>New Holland Publishers, Sydney</source>, <fpage>722</fpage>–<lpage>742</lpage>.</mixed-citation></ref><ref id="B7"><mixed-citation xmlns:xlink="http://www.w3.org/1999/xlink" xlink:type="simple"><person-group><name name-style="western"><surname>Breining</surname><given-names>T</given-names></name><name name-style="western"><surname>Britz</surname><given-names>R</given-names></name></person-group> (<year>2000</year>) <article-title>Egg surface structure of three clingfish species, using scanning electron microscopy.</article-title><source>Journal of Fish Biology</source><volume>56</volume>: <fpage>1129</fpage>–<lpage>1137</lpage>. <ext-link xlink:type="simple" ext-link-type="doi" xlink:href="10.1111/j.1095-8649.2000.tb02128.x">https://doi.org/10.1111/j.1095-8649.2000.tb02128.x</ext-link></mixed-citation></ref></ref-list></tp:taxon-treatment>
