# Supplementary material for: A new genus and two new species of miniature clingfishes from temperate southern Australia (Teleostei, Gobiesocidae)
Source: Zookeys. 2019 Jul 15;864:35–65. doi: 10.3897/zookeys.864.34521 (PMC6646653; doi:10.3897/zookeys.864.34521)
Supplement: XML Treatment for Barryichthys algicola [file zookeys.864.34521-treatment3.xml]

<!DOCTYPE tp:taxon-treatment
  PUBLIC "-//TaxonX//DTD Taxonomic Treatment Publishing DTD v0 20100105//EN" "tax-treatment-NSO.dtd">
<tp:taxon-treatment xmlns:tp="http://www.plazi.org/taxpub"><tp:treatment-meta><kwd-group><label>Taxon classification</label><kwd><named-content xmlns:xlink="http://www.w3.org/1999/xlink" content-type="kingdom">Animalia</named-content></kwd><kwd><named-content xmlns:xlink="http://www.w3.org/1999/xlink" content-type="order">Gobiesociformes</named-content></kwd><kwd><named-content xmlns:xlink="http://www.w3.org/1999/xlink" content-type="family">Gobiesocidae</named-content></kwd></kwd-group><mixed-citation publication-type="journal"><person-group><name><surname>Conway</surname><given-names>Kevin W.</given-names></name><name><surname>Moore</surname><given-names>Glenn I.</given-names></name><name><surname>Summers</surname><given-names>Adam P.</given-names></name></person-group><article-title>A new genus and two new species of miniature clingfishes from temperate southern Australia (<tp:taxon-name><tp:taxon-name-part taxon-name-part-type="subclass">Teleostei</tp:taxon-name-part></tp:taxon-name>, <tp:taxon-name><tp:taxon-name-part taxon-name-part-type="family">Gobiesocidae</tp:taxon-name-part></tp:taxon-name>)</article-title><source>Zookeys</source><day>15</day><month>7</month><year>2019</year><volume>864</volume><fpage>35</fpage><lpage>65</lpage><pub-id pub-id-type="doi">10.3897/zookeys.864.34521</pub-id></mixed-citation></tp:treatment-meta><tp:nomenclature><tp:taxon-name>
            <tp:taxon-name-part taxon-name-part-type="genus" reg="Barryichthys">Barryichthys</tp:taxon-name-part>
            <tp:taxon-name-part taxon-name-part-type="species" reg="algicola">algicola</tp:taxon-name-part>
            <object-id xmlns:xlink="http://www.w3.org/1999/xlink" content-type="zoobank" xlink:type="simple">http://zoobank.org/ACAC214A-2D61-40B4-82E3-DBB5C55474A2</object-id>
          </tp:taxon-name><tp:taxon-status xmlns:xlink="http://www.w3.org/1999/xlink" xlink:type="simple">sp. nov.</tp:taxon-status><xref ref-type="fig" rid="F2">Figures 2B</xref><xref ref-type="fig" rid="F3">, 3D, E</xref><xref ref-type="fig" rid="F4">, 4B</xref><xref ref-type="fig" rid="F5">, 5B</xref><xref ref-type="fig" rid="F6">, 6B Common name: Green rat clingfish</xref><tp:nomenclature-citation-list><tp:nomenclature-citation><tp:taxon-name>
                <tp:taxon-name-part taxon-name-part-type="genus" reg="Barryichthys"/>
                <tp:taxon-name-part taxon-name-part-type="species" reg="algicola"/>
              </tp:taxon-name><comment>Genus B sp., <xref ref-type="bibr" rid="B42">Hutchins 1994a</xref>: 310 </comment></tp:nomenclature-citation></tp:nomenclature-citation-list></tp:nomenclature><tp:treatment-sec sec-type="Holotype" id="SECID0EY3AG"><title>Holotype.</title><p><named-content xmlns:xlink="http://www.w3.org/1999/xlink" content-type="dwc:institutional_code" xlink:type="simple">WAM</named-content> P.27127-016, female, 16.8 mm <abbrev xmlns:xlink="http://www.w3.org/1999/xlink" xlink:title="standard length" id="ABBRID0EG4AG" xlink:type="simple">SL</abbrev>; Victoria, Jubilee Point, Sorrento (<named-content xmlns:xlink="http://www.w3.org/1999/xlink" content-type="dwc:verbatimCoordinates" xlink:type="simple"><named-content content-type="geo-json" specific-use="{&#34;type&#34;:&#34;Point&#34;,&#34;coordinates&#34;:[144.750000,-38.333333]}" id="NCID0EN4AG" xlink:type="simple">38°20'00"S, 144°45'00"E</named-content></named-content>), 3 March 1981, J.B. Hutchins, <abbrev xmlns:xlink="http://www.w3.org/1999/xlink" xlink:title="Computed tomography" id="ABBRID0ES4AG" xlink:type="simple">CT</abbrev> scan <ext-link xmlns:xlink="http://www.w3.org/1999/xlink" xlink:type="simple" ext-link-type="doi" xlink:href="10.17602/M2/M78489">https://doi.org/10.17602/M2/M78489</ext-link>.</p></tp:treatment-sec><tp:treatment-sec sec-type="Paratypes" id="SECID0E24AG"><title>Paratypes.</title><p><italic>New South Wales</italic>: <named-content xmlns:xlink="http://www.w3.org/1999/xlink" content-type="dwc:institutional_code" xlink:type="simple">AMS</named-content> I.137167-002, 1, 14.2 mm <abbrev xmlns:xlink="http://www.w3.org/1999/xlink" xlink:title="standard length" id="ABBRID0EL5AG" xlink:type="simple">SL</abbrev>; Cape Banks, Botany Bay (<named-content xmlns:xlink="http://www.w3.org/1999/xlink" content-type="dwc:verbatimCoordinates" xlink:type="simple"><named-content content-type="geo-json" specific-use="{&#34;type&#34;:&#34;Point&#34;,&#34;coordinates&#34;:[151.250000,-34.000000]}" id="NCID0ES5AG" xlink:type="simple">34°00'00.0"S, 151°15'00.0"E</named-content></named-content>), 01 March 1992–06 July 1993, N Gallahar. <italic>Victoria</italic>: <named-content xmlns:xlink="http://www.w3.org/1999/xlink" content-type="dwc:institutional_code" xlink:type="simple">WAM</named-content> P.27127-001, 2, 16.0–21.0 mm <abbrev xmlns:xlink="http://www.w3.org/1999/xlink" xlink:title="standard length" id="ABBRID0EB6AG" xlink:type="simple">SL</abbrev>; Same as holotype. <italic>Tasmania</italic>: <named-content xmlns:xlink="http://www.w3.org/1999/xlink" content-type="dwc:institutional_code" xlink:type="simple">AMS</named-content> I.17555-002, 3, 15.5–15.7 mm <abbrev xmlns:xlink="http://www.w3.org/1999/xlink" xlink:title="standard length" id="ABBRID0EP6AG" xlink:type="simple">SL</abbrev>; The Gardens, north of Binalong Bay (<named-content xmlns:xlink="http://www.w3.org/1999/xlink" content-type="dwc:verbatimCoordinates" xlink:type="simple"><named-content content-type="geo-json" specific-use="{&#34;type&#34;:&#34;Point&#34;,&#34;coordinates&#34;:[148.293278,-41.239250]}" id="NCID0EW6AG" xlink:type="simple">41°14'21.3"S, 148°17'35.8"E</named-content></named-content>), D. Hoese &amp; W. Ivanstoff. – <named-content xmlns:xlink="http://www.w3.org/1999/xlink" content-type="dwc:institutional_code" xlink:type="simple">AMS</named-content> I.17576-012, 1, 19.0 mm <abbrev xmlns:xlink="http://www.w3.org/1999/xlink" xlink:title="standard length" id="ABBRID0EDABG" xlink:type="simple">SL</abbrev>; The Gardens, north of Binalong Bay (<named-content xmlns:xlink="http://www.w3.org/1999/xlink" content-type="dwc:verbatimCoordinates" xlink:type="simple"><named-content content-type="geo-json" specific-use="{&#34;type&#34;:&#34;Point&#34;,&#34;coordinates&#34;:[148.293278,-41.239250]}" id="NCID0EKABG" xlink:type="simple">41°14'21.3"S, 148°17'35.8"E</named-content></named-content>), D. Hoese &amp; W. Ivanstoff. – <named-content xmlns:xlink="http://www.w3.org/1999/xlink" content-type="dwc:institutional_code" xlink:type="simple">AMS</named-content> I.46787-001, 1, 15.6 mm <abbrev xmlns:xlink="http://www.w3.org/1999/xlink" xlink:title="standard length" id="ABBRID0EXABG" xlink:type="simple">SL</abbrev>; Coles Bay (<named-content xmlns:xlink="http://www.w3.org/1999/xlink" content-type="dwc:verbatimCoordinates" xlink:type="simple"><named-content content-type="geo-json" specific-use="{&#34;type&#34;:&#34;Point&#34;,&#34;coordinates&#34;:[148.281667,-42.124444]}" id="NCID0E5ABG" xlink:type="simple">42°07'28.0"S, 148°16'54.0"E</named-content></named-content>), H. Lloyd. – <named-content xmlns:xlink="http://www.w3.org/1999/xlink" content-type="dwc:institutional_code" xlink:type="simple">WAM</named-content> P.27572-004, 2, 10.0–13.0 mm <abbrev xmlns:xlink="http://www.w3.org/1999/xlink" xlink:title="standard length" id="ABBRID0ELBBG" xlink:type="simple">SL</abbrev>; West Point, Marrawah (<named-content xmlns:xlink="http://www.w3.org/1999/xlink" content-type="dwc:verbatimCoordinates" xlink:type="simple"><named-content content-type="geo-json" specific-use="{&#34;type&#34;:&#34;Point&#34;,&#34;coordinates&#34;:[144.700000,-40.916667]}" id="NCID0ESBBG" xlink:type="simple">40°55'00"S, 144°42'00"E</named-content></named-content>), 13 March 1982, J.B. Hutchins. – <named-content xmlns:xlink="http://www.w3.org/1999/xlink" content-type="dwc:institutional_code" xlink:type="simple">WAM</named-content> P.27576-003, 1, 14.0 mm <abbrev xmlns:xlink="http://www.w3.org/1999/xlink" xlink:title="standard length" id="ABBRID0E6BBG" xlink:type="simple">SL</abbrev>; north side of Granville Harbour (<named-content xmlns:xlink="http://www.w3.org/1999/xlink" content-type="dwc:verbatimCoordinates" xlink:type="simple"><named-content content-type="geo-json" specific-use="{&#34;type&#34;:&#34;Point&#34;,&#34;coordinates&#34;:[145.016667,-41.816667]}" id="NCID0EGCBG" xlink:type="simple">41°49'00"S, 145°01'00"E</named-content></named-content>), 18 March 1982, J.B. Hutchins. – <named-content xmlns:xlink="http://www.w3.org/1999/xlink" content-type="dwc:institutional_code" xlink:type="simple">WAM</named-content> P.27559-007, 10 (2C&amp;S), 9.0–12.0 mm <abbrev xmlns:xlink="http://www.w3.org/1999/xlink" xlink:title="standard length" id="ABBRID0ETCBG" xlink:type="simple">SL</abbrev>; St. Helens Point (<named-content xmlns:xlink="http://www.w3.org/1999/xlink" content-type="dwc:verbatimCoordinates" xlink:type="simple"><named-content content-type="geo-json" specific-use="{&#34;type&#34;:&#34;Point&#34;,&#34;coordinates&#34;:[148.366667,-41.266667]}" id="NCID0E1CBG" xlink:type="simple">41°16'00"S, 148°22'00"E</named-content></named-content>), 25 February 1982, J.B. Hutchins.</p></tp:treatment-sec><tp:treatment-sec sec-type="diagnosis" id="SECID0E6CBG"><title>Diagnosis.</title><p><italic><tp:taxon-name><tp:taxon-name-part taxon-name-part-type="genus" reg="Barryichthys">Barryichthys</tp:taxon-name-part><tp:taxon-name-part taxon-name-part-type="species" reg="algicola">algicola</tp:taxon-name-part></tp:taxon-name></italic> is distinguished from <italic><tp:taxon-name><tp:taxon-name-part taxon-name-part-type="genus" reg="Barryichthys">B.</tp:taxon-name-part><tp:taxon-name-part taxon-name-part-type="species" reg="hutchinsi">hutchinsi</tp:taxon-name-part></tp:taxon-name></italic> by a longer, narrower body (body depth at dorsal-fin origin 7–8% <abbrev xmlns:xlink="http://www.w3.org/1999/xlink" xlink:title="standard length" id="ABBRID0E2DBG" xlink:type="simple">SL</abbrev> vs. 10–11% <abbrev xmlns:xlink="http://www.w3.org/1999/xlink" xlink:title="standard length" id="ABBRID0E6DBG" xlink:type="simple">SL</abbrev>), a more slender head (head width at widest point 55–61% <abbrev xmlns:xlink="http://www.w3.org/1999/xlink" xlink:title="head length" id="ABBRID0EDEBG" xlink:type="simple">HL</abbrev> vs. 66–75%; depth at orbit 27–29% <abbrev xmlns:xlink="http://www.w3.org/1999/xlink" xlink:title="head length" id="ABBRID0EHEBG" xlink:type="simple">HL</abbrev> vs. 30–32%; interorbital width 20–24% vs. 27–33% <abbrev xmlns:xlink="http://www.w3.org/1999/xlink" xlink:title="head length" id="ABBRID0ELEBG" xlink:type="simple">HL</abbrev>), the entire ventral margin of the orbit visible in ventral view (vs. ventral margin of orbit obscured by cheek in ventral view), by having a longer abdominal region with more vertebrae (abdominal vertebrae 21 vs. 17) and more ribs (15 vs. 11–12), a higher number of epicentrals (18–19 vs. 14–15), and a higher total number of vertebrae (42–44 vs. 38–39), and by features of live colour pattern, including body background colour green (vs. golden-yellow to olive-brown) without darker markings along dorsal midline or body side (vs. dorsal midline and lateral body side with darker markings).</p></tp:treatment-sec><tp:treatment-sec sec-type="description" id="SECID0EPEBG"><title>Description.</title><p>General body shape as in Figs <xref ref-type="fig" rid="F2">2B</xref>, <xref ref-type="fig" rid="F3">3D–E</xref>. Select morphometric and meristic characters are listed in Tables <xref ref-type="table" rid="T1">1</xref>, <xref ref-type="table" rid="T2">2</xref>. As described for <italic><tp:taxon-name><tp:taxon-name-part taxon-name-part-type="genus" reg="Barryichthys">B.</tp:taxon-name-part><tp:taxon-name-part taxon-name-part-type="species" reg="hutchinsi">hutchinsi</tp:taxon-name-part></tp:taxon-name></italic> except for the following differences. Largest specimen examined 21.0 mm <abbrev xmlns:xlink="http://www.w3.org/1999/xlink" xlink:title="standard length" id="ABBRID0EQFBG" xlink:type="simple">SL</abbrev>. Head narrow; widest point of head only slightly wider than widest part of body. Entire ventral margin of orbit visible in ventral view (Fig. <xref ref-type="fig" rid="F5">5B</xref>). Dorsal-fin rays 5 or 6. Anal-fin rays 6. Pectoral-fin rays 17. First dorsal-fin pterygiophore inserted between neural spines of vertebrae 23/24. First anal-fin pterygiophore inserted between hemal spines of vertebrae 20/21 or 22/23. Total number of vertebrae 42, 43(*) or 44, consisting of 21 abdominal vertebrae and 21, 22(*) or 23 caudal vertebrae (Fig. <xref ref-type="fig" rid="F4">4B</xref>). Ribs 15, associated with vertebrae 3–17. Epicentrals 18 or 19, associated with vertebrae 3–20/21.</p><table-wrap id="T2" position="float" orientation="portrait"><label>Table 2.</label><caption><p>Total number of vertebrae in specimens of <italic><tp:taxon-name><tp:taxon-name-part taxon-name-part-type="genus" reg="Barryichthys">Barryichthys</tp:taxon-name-part></tp:taxon-name></italic>. Number obtained from holotype indicated with an asterisk.</p></caption><table id="TID0EVPAI" rules="all"><tbody><tr><td rowspan="1" colspan="1">
                    <bold>Species</bold>
                  </td><td rowspan="1" colspan="1">
                    <bold>N</bold>
                  </td><td rowspan="1" colspan="7">
                    <bold>Number of Vertebrae</bold>
                  </td></tr><tr><td rowspan="1" colspan="1"/><td rowspan="1" colspan="1"/><td rowspan="1" colspan="1">38</td><td rowspan="1" colspan="1">39</td><td rowspan="1" colspan="1">40</td><td rowspan="1" colspan="1">41</td><td rowspan="1" colspan="1">42</td><td rowspan="1" colspan="1">43</td><td rowspan="1" colspan="1">44</td></tr><tr><td rowspan="1" colspan="1">
                    <italic><tp:taxon-name>
                        <tp:taxon-name-part taxon-name-part-type="genus" reg="Barryichthys">B.</tp:taxon-name-part>
                        <tp:taxon-name-part taxon-name-part-type="species" reg="hutchinsi">hutchinsi</tp:taxon-name-part>
                      </tp:taxon-name></italic>
                  </td><td rowspan="1" colspan="1">8</td><td rowspan="1" colspan="1">3</td><td rowspan="1" colspan="1">5*</td><td rowspan="1" colspan="1">–</td><td rowspan="1" colspan="1">–</td><td rowspan="1" colspan="1">–</td><td rowspan="1" colspan="1">–</td><td rowspan="1" colspan="1">–</td></tr><tr><td rowspan="1" colspan="1">
                    <italic><tp:taxon-name>
                        <tp:taxon-name-part taxon-name-part-type="genus" reg="Barryichthys">B.</tp:taxon-name-part>
                        <tp:taxon-name-part taxon-name-part-type="species" reg="algicola">algicola</tp:taxon-name-part>
                      </tp:taxon-name></italic>
                  </td><td rowspan="1" colspan="1">11</td><td rowspan="1" colspan="1">–</td><td rowspan="1" colspan="1">–</td><td rowspan="1" colspan="1">–</td><td rowspan="1" colspan="1">–</td><td rowspan="1" colspan="1">3</td><td rowspan="1" colspan="1">4*</td><td rowspan="1" colspan="1">4</td></tr></tbody></table></table-wrap></tp:treatment-sec><tp:treatment-sec sec-type="Sexual Dimorphism" id="SECID0EPKBG"><title>Sexual Dimorphism.</title><p>As described for <italic><tp:taxon-name><tp:taxon-name-part taxon-name-part-type="genus" reg="Barryichthys">B.</tp:taxon-name-part><tp:taxon-name-part taxon-name-part-type="species" reg="hutchinsi">hutchinsi</tp:taxon-name-part></tp:taxon-name></italic>.</p></tp:treatment-sec><tp:treatment-sec sec-type="Eggs" id="SECID0EALBG"><title>Eggs.</title><p>A female of 17.2 mm <abbrev xmlns:xlink="http://www.w3.org/1999/xlink" xlink:title="standard length" id="ABBRID0EGLBG" xlink:type="simple">SL</abbrev> from <named-content xmlns:xlink="http://www.w3.org/1999/xlink" content-type="dwc:institutional_code" xlink:type="simple">WAM</named-content> P.27127-001 contained multiple mature eggs (number not counted) in the right ovary. A single excised egg (ca. 0.6 mm in diameter) exhibited a dark orange cap that may represent an “attachment apparatus” at the animal pole as described from the eggs of three species of European gobiesocid by <xref ref-type="bibr" rid="B7">Breining and Britz (2000)</xref>.</p></tp:treatment-sec><tp:treatment-sec sec-type="Colouration" id="SECID0EWLBG"><title>Colouration.</title><p>In alcohol, head and body background colour pale cream (Fig. <xref ref-type="fig" rid="F2">2B</xref>). In life, head and body uniformly green (Fig. <xref ref-type="fig" rid="F3">3D, E</xref>). A lighter green stripe on side of head, extending from tip of snout to upper part of gill opening, passing through eye. Iris orange. Pectoral fin light green. Dorsal- and anal-fin rays green; fin membranes hyaline. Caudal-fin rays green; fin membranes light green.</p></tp:treatment-sec><tp:treatment-sec sec-type="distribution" id="SECID0EEMBG"><title>Distribution.</title><p>Known presently from multiple sites along the northern and northeastern coast of Tasmania, and two sites along the coast of mainland Australia, including Jubilee Point (Victoria; type locality) and Botany Bay (New South Wales) (Fig. <xref ref-type="fig" rid="F12">12</xref>). The majority of specimens have been collected from subtidal fields of macroalgae, 0–2 meters depth.</p></tp:treatment-sec><tp:treatment-sec sec-type="etymology" id="SECID0EOMBG"><title>Etymology.</title><p>Neologism combining the Latin <italic>alga</italic> and <italic>colare</italic>, who inhabits the algae, in reference to the habitat preference of the new species. A noun in apposition.</p></tp:treatment-sec><tp:treatment-sec sec-type="remarks" id="SECID0EYMBG"><title>Remarks.</title><p>The specimen of “Rat clingfish” illustrated in <xref ref-type="bibr" rid="B42">Hutchins (1994a</xref>: 310, fig. 273) represents <italic><tp:taxon-name><tp:taxon-name-part taxon-name-part-type="genus" reg="Barryichthys">Barryichthys</tp:taxon-name-part><tp:taxon-name-part taxon-name-part-type="species" reg="algicola">algicola</tp:taxon-name-part></tp:taxon-name></italic>. An elongate gobiesocid larva (<named-content xmlns:xlink="http://www.w3.org/1999/xlink" content-type="dwc:institutional_code" xlink:type="simple">AMS</named-content> I.48745-008) collected along the coast of New South Wales have been tentatively identified as <italic><tp:taxon-name><tp:taxon-name-part taxon-name-part-type="genus" reg="Barryichthys">B.</tp:taxon-name-part><tp:taxon-name-part taxon-name-part-type="species" reg="algicola">algicola</tp:taxon-name-part></tp:taxon-name></italic> (T. Miskiewicz, pers. comm.)</p><fig id="F10" position="float" orientation="portrait"><object-id xmlns:xlink="http://www.w3.org/1999/xlink" content-type="arpha" xlink:type="simple">93a5d63b-b68a-5a3e-b5f8-4f8565872f61</object-id><object-id xmlns:xlink="http://www.w3.org/1999/xlink" content-type="doi" xlink:type="simple">10.3897/zookeys.864.34521.figure10</object-id><label>Figure 10.</label><caption><p>Anal- and caudal-fin skeleton of <italic><tp:taxon-name><tp:taxon-name-part taxon-name-part-type="genus" reg="Barryichthys">Barryichthys</tp:taxon-name-part><tp:taxon-name-part taxon-name-part-type="species" reg="hutchinsi">hutchinsi</tp:taxon-name-part></tp:taxon-name></italic>, <named-content xmlns:xlink="http://www.w3.org/1999/xlink" content-type="dwc:institutional_code" xlink:type="simple">WAM</named-content> P.34510-001, paratype, 15.5 mm <abbrev xmlns:xlink="http://www.w3.org/1999/xlink" xlink:title="standard length" id="ABBRID0E2OBG" xlink:type="simple">SL</abbrev><bold>A</bold> anal-fin skeleton, left side in lateral view <bold>B</bold> caudal-fin skeleton, left side in lateral view. Principal caudal-fin rays are labelled with an asterisk (*). Abbreviations: DPR, dorsal procurrent rays; Ep, epural; FR, fin ray; HA, hemal arch; HS, hemal spine; HSPU2, hemal spine of preural centrum 2; LHP, lower hypural plate; NA, neural arch; NS, neural spine; NSPU2, neural spine of preural centrum 2; PhC, parhypural cartilage; P-MR, proximal-middle radial; PU2-3, preural centrum 2, 3; UC, ural centrum; UHP, upper hypural plate; VPR, ventral procurrent rays.</p></caption><graphic xmlns:xlink="http://www.w3.org/1999/xlink" xlink:href="zookeys-864-035-g010.jpg" position="float" orientation="portrait" xlink:type="simple" id="oo_317197.jpg"><uri content-type="original_file" xlink:type="simple">https://binary.pensoft.net/fig/317197</uri></graphic></fig><fig id="F11" position="float" orientation="portrait"><object-id xmlns:xlink="http://www.w3.org/1999/xlink" content-type="arpha" xlink:type="simple">4040ff27-6a6f-5977-bd27-23203f734373</object-id><object-id xmlns:xlink="http://www.w3.org/1999/xlink" content-type="doi" xlink:type="simple">10.3897/zookeys.864.34521.figure11</object-id><label>Figure 11.</label><caption><p>Genital papilla of <italic><tp:taxon-name><tp:taxon-name-part taxon-name-part-type="genus" reg="Barryichthys">Barryichthys</tp:taxon-name-part><tp:taxon-name-part taxon-name-part-type="species" reg="hutchinsi">hutchinsi</tp:taxon-name-part></tp:taxon-name></italic><bold>A</bold><named-content xmlns:xlink="http://www.w3.org/1999/xlink" content-type="dwc:institutional_code" xlink:type="simple">WAM</named-content> P.28981-004, holotype, male, 15.4 mm <abbrev xmlns:xlink="http://www.w3.org/1999/xlink" xlink:title="standard length" id="ABBRID0EFQBG" xlink:type="simple">SL</abbrev>, oblique lateral view <bold>B</bold> same specimen as in A, ventral view, anterior to top of page <bold>C</bold><named-content xmlns:xlink="http://www.w3.org/1999/xlink" content-type="dwc:institutional_code" xlink:type="simple">WAM</named-content> P.28981-003, paratype, female, 16.9 mm <abbrev xmlns:xlink="http://www.w3.org/1999/xlink" xlink:title="standard length" id="ABBRID0EVQBG" xlink:type="simple">SL</abbrev>, oblique lateral view <bold>D</bold> same specimen as in D, ventral view, anterior to top of page. Abbreviations: A, anus; AF, accessory folds; GP, genital papilla.</p></caption><graphic xmlns:xlink="http://www.w3.org/1999/xlink" xlink:href="zookeys-864-035-g011.jpg" position="float" orientation="portrait" xlink:type="simple" id="oo_317198.jpg"><uri content-type="original_file" xlink:type="simple">https://binary.pensoft.net/fig/317198</uri></graphic></fig><fig id="F12" position="float" orientation="portrait"><object-id xmlns:xlink="http://www.w3.org/1999/xlink" content-type="arpha" xlink:type="simple">7fd4f302-4f01-5323-8ac1-0402b9f53afd</object-id><object-id xmlns:xlink="http://www.w3.org/1999/xlink" content-type="doi" xlink:type="simple">10.3897/zookeys.864.34521.figure12</object-id><label>Figure 12.</label><caption><p>Distribution of material of <italic><tp:taxon-name><tp:taxon-name-part taxon-name-part-type="genus" reg="Barryichthys">Barryichthys</tp:taxon-name-part><tp:taxon-name-part taxon-name-part-type="species" reg="hutchinsi">hutchinsi</tp:taxon-name-part></tp:taxon-name></italic> (grey symbols) and <italic><tp:taxon-name><tp:taxon-name-part taxon-name-part-type="genus" reg="Barryichthys">B.</tp:taxon-name-part><tp:taxon-name-part taxon-name-part-type="species" reg="algicola">algicola</tp:taxon-name-part></tp:taxon-name></italic> (black symbols) used in this study. Stars indicate type localities.</p></caption><graphic xmlns:xlink="http://www.w3.org/1999/xlink" xlink:href="zookeys-864-035-g012.jpg" position="float" orientation="portrait" xlink:type="simple" id="oo_317199.jpg"><uri content-type="original_file" xlink:type="simple">https://binary.pensoft.net/fig/317199</uri></graphic></fig></tp:treatment-sec><tp:treatment-sec><!--Section generated to contain objects referenced in tp:taxon-treatment.--><fig id="F2" position="float" orientation="portrait"><object-id xmlns:xlink="http://www.w3.org/1999/xlink" content-type="arpha" xlink:type="simple">b617696d-366e-5022-80e1-5a89da2b3355</object-id><object-id xmlns:xlink="http://www.w3.org/1999/xlink" content-type="doi" xlink:type="simple">10.3897/zookeys.864.34521.figure2</object-id><label>Figure 2.</label><caption><p>Specimens of <italic><tp:taxon-name><tp:taxon-name-part taxon-name-part-type="genus" reg="Barryichthys">Barryichthys</tp:taxon-name-part></tp:taxon-name></italic><bold>A</bold><italic><tp:taxon-name><tp:taxon-name-part taxon-name-part-type="genus" reg="Barryichthys">B.</tp:taxon-name-part><tp:taxon-name-part taxon-name-part-type="species" reg="hutchinsi">hutchinsi</tp:taxon-name-part></tp:taxon-name></italic>, <named-content xmlns:xlink="http://www.w3.org/1999/xlink" content-type="dwc:institutional_code" xlink:type="simple">WAM</named-content> P.28981-004, holotype, male, 15.4 mm <abbrev xmlns:xlink="http://www.w3.org/1999/xlink" xlink:title="standard length" id="ABBRID0EJNAE" xlink:type="simple">SL</abbrev>; Western Australia, Cottesloe Reef Platform, Perth <bold>B</bold><italic><tp:taxon-name><tp:taxon-name-part taxon-name-part-type="genus" reg="Barryichthys">B.</tp:taxon-name-part><tp:taxon-name-part taxon-name-part-type="species" reg="algicola">algicola</tp:taxon-name-part></tp:taxon-name></italic>, <named-content xmlns:xlink="http://www.w3.org/1999/xlink" content-type="dwc:institutional_code" xlink:type="simple">WAM</named-content> P.27127-016, holotype, female, 16.9 mm <abbrev xmlns:xlink="http://www.w3.org/1999/xlink" xlink:title="standard length" id="ABBRID0ECOAE" xlink:type="simple">SL</abbrev>; Victoria, Jubilee Point.</p></caption><graphic xmlns:xlink="http://www.w3.org/1999/xlink" xlink:href="zookeys-864-035-g002.jpg" position="float" orientation="portrait" xlink:type="simple" id="oo_317189.jpg"><uri content-type="original_file" xlink:type="simple">https://binary.pensoft.net/fig/317189</uri></graphic></fig><fig id="F3" position="float" orientation="portrait"><object-id xmlns:xlink="http://www.w3.org/1999/xlink" content-type="arpha" xlink:type="simple">011dd6b6-c7a0-516d-946f-5222e603c66f</object-id><object-id xmlns:xlink="http://www.w3.org/1999/xlink" content-type="doi" xlink:type="simple">10.3897/zookeys.864.34521.figure3</object-id><label>Figure 3.</label><caption><p>Live or freshly dead individuals of <italic><tp:taxon-name><tp:taxon-name-part taxon-name-part-type="genus" reg="Barryichthys">Barryichthys</tp:taxon-name-part></tp:taxon-name></italic><bold>A–C</bold><italic><tp:taxon-name><tp:taxon-name-part taxon-name-part-type="genus" reg="Barryichthys">B.</tp:taxon-name-part><tp:taxon-name-part taxon-name-part-type="species" reg="hutchinsi">hutchinsi</tp:taxon-name-part></tp:taxon-name></italic>, <named-content xmlns:xlink="http://www.w3.org/1999/xlink" content-type="dwc:institutional_code" xlink:type="simple">WAM</named-content> P.28981-003, Western Australia, Cottesloe Reef Platform, Perth; male in dorsal view (<bold>A</bold>) female in dorsal (<bold>B</bold>) and lateral view (<bold>C</bold>). <bold>D, E</bold><italic><tp:taxon-name><tp:taxon-name-part taxon-name-part-type="genus" reg="Barryichthys">B.</tp:taxon-name-part><tp:taxon-name-part taxon-name-part-type="species" reg="algicola">algicola</tp:taxon-name-part></tp:taxon-name></italic>, <named-content xmlns:xlink="http://www.w3.org/1999/xlink" content-type="dwc:institutional_code" xlink:type="simple">WAM</named-content> P.27559-007, Tasmania, St. Helens; in dorsal (<bold>D</bold>) and lateral (<bold>E</bold>) view. Photographs by B. Hutchins.</p></caption><graphic xmlns:xlink="http://www.w3.org/1999/xlink" xlink:href="zookeys-864-035-g003.jpg" position="float" orientation="portrait" xlink:type="simple" id="oo_317190.jpg"><uri content-type="original_file" xlink:type="simple">https://binary.pensoft.net/fig/317190</uri></graphic></fig><fig id="F4" position="float" orientation="portrait"><object-id xmlns:xlink="http://www.w3.org/1999/xlink" content-type="arpha" xlink:type="simple">20b69377-a5dd-5e72-b0e7-0b6aff464a8e</object-id><object-id xmlns:xlink="http://www.w3.org/1999/xlink" content-type="doi" xlink:type="simple">10.3897/zookeys.864.34521.figure4</object-id><label>Figure 4.</label><caption><p><abbrev xmlns:xlink="http://www.w3.org/1999/xlink" xlink:title="Computed tomography" id="ABBRID0EBHAG" xlink:type="simple">CT</abbrev> scanned skeleton of <italic><tp:taxon-name><tp:taxon-name-part taxon-name-part-type="genus" reg="Barryichthys">Barryichthys</tp:taxon-name-part></tp:taxon-name></italic> in dorsal, lateral and ventral view <bold>A</bold><italic><tp:taxon-name><tp:taxon-name-part taxon-name-part-type="genus" reg="Barryichthys">B.</tp:taxon-name-part><tp:taxon-name-part taxon-name-part-type="species" reg="hutchinsi">hutchinsi</tp:taxon-name-part></tp:taxon-name></italic>, <named-content xmlns:xlink="http://www.w3.org/1999/xlink" content-type="dwc:institutional_code" xlink:type="simple">AMS</named-content> I.49000-001, 14.0 mm <abbrev xmlns:xlink="http://www.w3.org/1999/xlink" xlink:title="standard length" id="ABBRID0EBIAG" xlink:type="simple">SL</abbrev><bold>B</bold><italic><tp:taxon-name><tp:taxon-name-part taxon-name-part-type="genus" reg="Barryichthys">B.</tp:taxon-name-part><tp:taxon-name-part taxon-name-part-type="species" reg="algicola">algicola</tp:taxon-name-part></tp:taxon-name></italic>, <named-content xmlns:xlink="http://www.w3.org/1999/xlink" content-type="dwc:institutional_code" xlink:type="simple">WAM</named-content> P.27127-016, holotype, female, 16.9 mm <abbrev xmlns:xlink="http://www.w3.org/1999/xlink" xlink:title="standard length" id="ABBRID0E1IAG" xlink:type="simple">SL</abbrev>. Abbreviations: HS, hemal spine; NS, neural spine; PU2, preural centrum 2; V, vertebra.</p></caption><graphic xmlns:xlink="http://www.w3.org/1999/xlink" xlink:href="zookeys-864-035-g004.jpg" position="float" orientation="portrait" xlink:type="simple" id="oo_317191.jpg"><uri content-type="original_file" xlink:type="simple">https://binary.pensoft.net/fig/317191</uri></graphic></fig><fig id="F5" position="float" orientation="portrait"><object-id xmlns:xlink="http://www.w3.org/1999/xlink" content-type="arpha" xlink:type="simple">2a33448d-e2e6-547e-b218-841900a52e16</object-id><object-id xmlns:xlink="http://www.w3.org/1999/xlink" content-type="doi" xlink:type="simple">10.3897/zookeys.864.34521.figure5</object-id><label>Figure 5.</label><caption><p>Head (in dorsal, lateral, and ventral views) in members of <italic><tp:taxon-name><tp:taxon-name-part taxon-name-part-type="genus" reg="Barryichthys">Barryichthys</tp:taxon-name-part></tp:taxon-name></italic> highlighting position of cephalic lateral line canal pores (grey circles) on head surface <bold>A</bold><italic><tp:taxon-name><tp:taxon-name-part taxon-name-part-type="genus" reg="Barryichthys">B.</tp:taxon-name-part><tp:taxon-name-part taxon-name-part-type="species" reg="hutchinsi">hutchinsi</tp:taxon-name-part></tp:taxon-name></italic>, <named-content xmlns:xlink="http://www.w3.org/1999/xlink" content-type="dwc:institutional_code" xlink:type="simple">WAM</named-content> P.28981-004, holotype, male, 15.4 mm <abbrev xmlns:xlink="http://www.w3.org/1999/xlink" xlink:title="standard length" id="ABBRID0EHKAG" xlink:type="simple">SL</abbrev><bold>B</bold><italic><tp:taxon-name><tp:taxon-name-part taxon-name-part-type="genus" reg="Barryichthys">B.</tp:taxon-name-part><tp:taxon-name-part taxon-name-part-type="species" reg="algicola">algicola</tp:taxon-name-part></tp:taxon-name></italic>, <named-content xmlns:xlink="http://www.w3.org/1999/xlink" content-type="dwc:institutional_code" xlink:type="simple">WAM</named-content> P.27127-016, holotype, female, 16.9 mm <abbrev xmlns:xlink="http://www.w3.org/1999/xlink" xlink:title="standard length" id="ABBRID0EALAG" xlink:type="simple">SL</abbrev>. Outline of anterior and posterior nostril highlighted by grey solid line. White arrow points to posterior margin of orbit. Abbreviations: AN, anterior nostril; FP, fleshy pad at base of pectoral fin; NC1–2, nasal canal pores 1–2; PN, posterior nostril; <abbrev xmlns:xlink="http://www.w3.org/1999/xlink" xlink:title="sensory canal pore" id="ABBRID0EELAG" xlink:type="simple">PO1</abbrev>, postorbital canal pore 1.</p></caption><graphic xmlns:xlink="http://www.w3.org/1999/xlink" xlink:href="zookeys-864-035-g005.jpg" position="float" orientation="portrait" xlink:type="simple" id="oo_317192.jpg"><uri content-type="original_file" xlink:type="simple">https://binary.pensoft.net/fig/317192</uri></graphic></fig><fig id="F6" position="float" orientation="portrait"><object-id xmlns:xlink="http://www.w3.org/1999/xlink" content-type="arpha" xlink:type="simple">6a7a2cf3-0fad-51bd-9333-84f573c093e5</object-id><object-id xmlns:xlink="http://www.w3.org/1999/xlink" content-type="doi" xlink:type="simple">10.3897/zookeys.864.34521.figure6</object-id><label>Figure 6.</label><caption><p>Neurocranium of <italic><tp:taxon-name><tp:taxon-name-part taxon-name-part-type="genus" reg="Barryichthys">Barryichthys</tp:taxon-name-part><tp:taxon-name-part taxon-name-part-type="species" reg="hutchinsi">hutchinsi</tp:taxon-name-part></tp:taxon-name></italic>, <named-content xmlns:xlink="http://www.w3.org/1999/xlink" content-type="dwc:institutional_code" xlink:type="simple">WAM</named-content> P.34510-001, paratype, 15.5 mm <abbrev xmlns:xlink="http://www.w3.org/1999/xlink" xlink:title="standard length" id="ABBRID0EOPAG" xlink:type="simple">SL</abbrev><bold>A</bold> dorsal view <bold>B</bold> lateral view (left side) <bold>C</bold> ventral view. Lachrymal not shown. Nasal of right side removed. Abbreviations: Boc, basioccipital; EpC, epiphyseal commissure of supraorbital canal; Epoc, epiotic; Exoc, exoccipital; Fr, frontal; LE, lateral ethmoid; M, mesethmoid; Na, nasal; NS1, neural spine of vertebral centrum 1; Pa, parietal; Pro, prootic; Psph, parasphenoid; Pte, pterotic; SC, supraorbital canal; Soc, supraoccipital; Sph, sphenotic; V1, vertebral centrum 1; Vo, vomer.</p></caption><graphic xmlns:xlink="http://www.w3.org/1999/xlink" xlink:href="zookeys-864-035-g006.jpg" position="float" orientation="portrait" xlink:type="simple" id="oo_317193.jpg"><uri content-type="original_file" xlink:type="simple">https://binary.pensoft.net/fig/317193</uri></graphic></fig><table-wrap id="T1" position="float" orientation="portrait"><label>Table 1.</label><caption><p>Select morphometric characters obtained from the holotype and four paratypes of <italic><tp:taxon-name><tp:taxon-name-part taxon-name-part-type="genus" reg="Barryichthys">Barryichthys</tp:taxon-name-part><tp:taxon-name-part taxon-name-part-type="species" reg="hutchinsi">hutchinsi</tp:taxon-name-part></tp:taxon-name></italic> and <italic><tp:taxon-name><tp:taxon-name-part taxon-name-part-type="genus" reg="Barryichthys">B.</tp:taxon-name-part><tp:taxon-name-part taxon-name-part-type="species" reg="algicola">algicola</tp:taxon-name-part></tp:taxon-name></italic>. Ranges include values from holotype.</p></caption><table id="TID0E4VBG" rules="all"><tbody><tr><td rowspan="2" colspan="1"/><td rowspan="1" colspan="4">
                    <bold><italic><tp:taxon-name><tp:taxon-name-part taxon-name-part-type="genus" reg="Barryichthys">Barryichthys</tp:taxon-name-part><tp:taxon-name-part taxon-name-part-type="species" reg="hutchinsi">hutchinsi</tp:taxon-name-part></tp:taxon-name></italic> (n = 5)</bold>
                  </td><td rowspan="1" colspan="4">
                    <bold><italic><tp:taxon-name><tp:taxon-name-part taxon-name-part-type="genus" reg="Barryichthys">Barryichthys</tp:taxon-name-part><tp:taxon-name-part taxon-name-part-type="species" reg="algicola">algicola</tp:taxon-name-part></tp:taxon-name></italic> (n = 5)</bold>
                  </td></tr><tr><td rowspan="1" colspan="1">
                    <bold>Holotype</bold>
                  </td><td rowspan="1" colspan="1">
                    <bold>Range</bold>
                  </td><td rowspan="1" colspan="1">
                    <bold>Mean</bold>
                  </td><td rowspan="1" colspan="1">
                    <bold>St. Dev.</bold>
                  </td><td rowspan="1" colspan="1">
                    <bold>Holotype</bold>
                  </td><td rowspan="1" colspan="1">
                    <bold>Range</bold>
                  </td><td rowspan="1" colspan="1">
                    <bold>Mean</bold>
                  </td><td rowspan="1" colspan="1">
                    <bold>St. Dev.</bold>
                  </td></tr><tr><td rowspan="1" colspan="1">
                    <bold>Standard Length (<abbrev xmlns:xlink="http://www.w3.org/1999/xlink" xlink:title="standard length" id="ABBRID0EWUAE" xlink:type="simple">SL</abbrev>)</bold>
                  </td><td rowspan="1" colspan="1">15.4</td><td rowspan="1" colspan="1">15.4–18.7</td><td rowspan="1" colspan="1"/><td rowspan="1" colspan="1"/><td rowspan="1" colspan="1">16.9</td><td rowspan="1" colspan="1">13.1–16.9</td><td rowspan="1" colspan="1"/><td rowspan="1" colspan="1"/></tr><tr><td rowspan="1" colspan="9">
                    <bold>In % of <abbrev xmlns:xlink="http://www.w3.org/1999/xlink" xlink:title="standard length" id="ABBRID0E1VAE" xlink:type="simple">SL</abbrev></bold>
                  </td></tr><tr><td rowspan="1" colspan="1">Head length (<abbrev xmlns:xlink="http://www.w3.org/1999/xlink" xlink:title="head length" id="ABBRID0EDWAE" xlink:type="simple">HL</abbrev>)</td><td rowspan="1" colspan="1">28.3</td><td rowspan="1" colspan="1">26.2–30.3</td><td rowspan="1" colspan="1">27.9</td><td rowspan="1" colspan="1">1.8</td><td rowspan="1" colspan="1">28.8</td><td rowspan="1" colspan="1">26.6–31.6</td><td rowspan="1" colspan="1">29.1</td><td rowspan="1" colspan="1">2</td></tr><tr><td rowspan="1" colspan="1">Body depth</td><td rowspan="1" colspan="1">10</td><td rowspan="1" colspan="1">9.6–11.6</td><td rowspan="1" colspan="1">10.3</td><td rowspan="1" colspan="1">0.9</td><td rowspan="1" colspan="1">8.3</td><td rowspan="1" colspan="1">7.4–8.3</td><td rowspan="1" colspan="1">7.8</td><td rowspan="1" colspan="1">0.4</td></tr><tr><td rowspan="1" colspan="1">Predorsal length</td><td rowspan="1" colspan="1">70.9</td><td rowspan="1" colspan="1">67.4–70.9</td><td rowspan="1" colspan="1">69.2</td><td rowspan="1" colspan="1">1.8</td><td rowspan="1" colspan="1">68.7</td><td rowspan="1" colspan="1">68.3–71.3</td><td rowspan="1" colspan="1">69.8</td><td rowspan="1" colspan="1">1.5</td></tr><tr><td rowspan="1" colspan="1">Preanal length</td><td rowspan="1" colspan="1">67.8</td><td rowspan="1" colspan="1">61.4–67.9</td><td rowspan="1" colspan="1">65.1</td><td rowspan="1" colspan="1">3.3</td><td rowspan="1" colspan="1">69.4</td><td rowspan="1" colspan="1">68.3–71.0</td><td rowspan="1" colspan="1">69.3</td><td rowspan="1" colspan="1">1.2</td></tr><tr><td rowspan="1" colspan="1">Preanus length</td><td rowspan="1" colspan="1">60.7</td><td rowspan="1" colspan="1">54.1–61.0</td><td rowspan="1" colspan="1">57.6</td><td rowspan="1" colspan="1">3.7</td><td rowspan="1" colspan="1">62.3</td><td rowspan="1" colspan="1">59.0–62.6</td><td rowspan="1" colspan="1">61.2</td><td rowspan="1" colspan="1">1.7</td></tr><tr><td rowspan="1" colspan="1">Anus to disc</td><td rowspan="1" colspan="1">25.1</td><td rowspan="1" colspan="1">16.6–25.1</td><td rowspan="1" colspan="1">20</td><td rowspan="1" colspan="1">4.5</td><td rowspan="1" colspan="1">26.2</td><td rowspan="1" colspan="1">22.9–26.8</td><td rowspan="1" colspan="1">25.2</td><td rowspan="1" colspan="1">1.7</td></tr><tr><td rowspan="1" colspan="1">Anus to anal fin</td><td rowspan="1" colspan="1">6.8</td><td rowspan="1" colspan="1">6.8–9.1</td><td rowspan="1" colspan="1">8.2</td><td rowspan="1" colspan="1">1.1</td><td rowspan="1" colspan="1">7.3</td><td rowspan="1" colspan="1">5.5–9.0</td><td rowspan="1" colspan="1">7.1</td><td rowspan="1" colspan="1">1.5</td></tr><tr><td rowspan="1" colspan="1">Caudal peduncle length</td><td rowspan="1" colspan="1">21.6</td><td rowspan="1" colspan="1">20.1–22.3</td><td rowspan="1" colspan="1">21.3</td><td rowspan="1" colspan="1">0.9</td><td rowspan="1" colspan="1">20.4</td><td rowspan="1" colspan="1">20.0–25.1</td><td rowspan="1" colspan="1">22.1</td><td rowspan="1" colspan="1">2.4</td></tr><tr><td rowspan="1" colspan="1">Caudal peduncle depth</td><td rowspan="1" colspan="1">5.8</td><td rowspan="1" colspan="1">5.2–6.2</td><td rowspan="1" colspan="1">5.7</td><td rowspan="1" colspan="1">0.4</td><td rowspan="1" colspan="1">4.9</td><td rowspan="1" colspan="1">4.1–4.9</td><td rowspan="1" colspan="1">4.5</td><td rowspan="1" colspan="1">0.4</td></tr><tr><td rowspan="1" colspan="1">Disc length</td><td rowspan="1" colspan="1">15</td><td rowspan="1" colspan="1">15.0–17.7</td><td rowspan="1" colspan="1">16.1</td><td rowspan="1" colspan="1">1.2</td><td rowspan="1" colspan="1">16.1</td><td rowspan="1" colspan="1">13.5–16.1</td><td rowspan="1" colspan="1">14.5</td><td rowspan="1" colspan="1">1.2</td></tr><tr><td rowspan="1" colspan="1">Disc width</td><td rowspan="1" colspan="1">12.6</td><td rowspan="1" colspan="1">12.6–15.0</td><td rowspan="1" colspan="1">14.1</td><td rowspan="1" colspan="1">1.3</td><td rowspan="1" colspan="1">13.2</td><td rowspan="1" colspan="1">12.1–13.4</td><td rowspan="1" colspan="1">12.8</td><td rowspan="1" colspan="1">0.6</td></tr><tr><td rowspan="1" colspan="9">
                    <bold>In % of <abbrev xmlns:xlink="http://www.w3.org/1999/xlink" xlink:title="head length" id="ABBRID0E56AE" xlink:type="simple">HL</abbrev></bold>
                  </td></tr><tr><td rowspan="1" colspan="1">Head depth at orbit</td><td rowspan="1" colspan="1">31</td><td rowspan="1" colspan="1">28.2–32.5</td><td rowspan="1" colspan="1">30.4</td><td rowspan="1" colspan="1">1.9</td><td rowspan="1" colspan="1">26.1</td><td rowspan="1" colspan="1">25.3–27.3</td><td rowspan="1" colspan="1">26.3</td><td rowspan="1" colspan="1">0.8</td></tr><tr><td rowspan="1" colspan="1">Head width at orbit</td><td rowspan="1" colspan="1">36.9</td><td rowspan="1" colspan="1">33.8–38.2</td><td rowspan="1" colspan="1">35.9</td><td rowspan="1" colspan="1">1.9</td><td rowspan="1" colspan="1">32.7</td><td rowspan="1" colspan="1">32.7–38.2</td><td rowspan="1" colspan="1">34.9</td><td rowspan="1" colspan="1">2.4</td></tr><tr><td rowspan="1" colspan="1">Head width at widest point</td><td rowspan="1" colspan="1">65.8</td><td rowspan="1" colspan="1">65.3–74.9</td><td rowspan="1" colspan="1">69.1</td><td rowspan="1" colspan="1">4.5</td><td rowspan="1" colspan="1">56.6</td><td rowspan="1" colspan="1">55.2–60.9</td><td rowspan="1" colspan="1">57.1</td><td rowspan="1" colspan="1">2.6</td></tr><tr><td rowspan="1" colspan="1">Interorbital width</td><td rowspan="1" colspan="1">32.9</td><td rowspan="1" colspan="1">26.5–32.9</td><td rowspan="1" colspan="1">28.8</td><td rowspan="1" colspan="1">2.9</td><td rowspan="1" colspan="1">20.6</td><td rowspan="1" colspan="1">19.5–23.8</td><td rowspan="1" colspan="1">21.7</td><td rowspan="1" colspan="1">2</td></tr><tr><td rowspan="1" colspan="1">Snout length</td><td rowspan="1" colspan="1">25.8</td><td rowspan="1" colspan="1">24.4–25.8</td><td rowspan="1" colspan="1">24.9</td><td rowspan="1" colspan="1">0.7</td><td rowspan="1" colspan="1">30</td><td rowspan="1" colspan="1">27.7–31.1</td><td rowspan="1" colspan="1">29.5</td><td rowspan="1" colspan="1">1.4</td></tr><tr><td rowspan="1" colspan="1">Eye diameter</td><td rowspan="1" colspan="1">24</td><td rowspan="1" colspan="1">21.0–24.0</td><td rowspan="1" colspan="1">22.1</td><td rowspan="1" colspan="1">1.4</td><td rowspan="1" colspan="1">22.4</td><td rowspan="1" colspan="1">21.4–24.9</td><td rowspan="1" colspan="1">23.3</td><td rowspan="1" colspan="1">1.6</td></tr></tbody></table></table-wrap></tp:treatment-sec><ref-list><ref id="B42"><mixed-citation xmlns:xlink="http://www.w3.org/1999/xlink" xlink:type="simple"><person-group><name name-style="western"><surname>Hutchins</surname><given-names>JB</given-names></name></person-group> (<year>1994a</year>) <source><tp:taxon-name><tp:taxon-name-part taxon-name-part-type="family">Gobiesocidae</tp:taxon-name-part></tp:taxon-name>. In: Goman MF, Glover JCM, Kuiter RH (Eds) The Fishes of Australia’s South Coast.</source><publisher-name>The Flora and Fauna of South Australia Handbook Committee</publisher-name>, <publisher-loc>Adelaide</publisher-loc>, <size units="page">992 pp</size>.</mixed-citation></ref><ref id="B7"><mixed-citation xmlns:xlink="http://www.w3.org/1999/xlink" xlink:type="simple"><person-group><name name-style="western"><surname>Breining</surname><given-names>T</given-names></name><name name-style="western"><surname>Britz</surname><given-names>R</given-names></name></person-group> (<year>2000</year>) <article-title>Egg surface structure of three clingfish species, using scanning electron microscopy.</article-title><source>Journal of Fish Biology</source><volume>56</volume>: <fpage>1129</fpage>–<lpage>1137</lpage>. <ext-link xlink:type="simple" ext-link-type="doi" xlink:href="10.1111/j.1095-8649.2000.tb02128.x">https://doi.org/10.1111/j.1095-8649.2000.tb02128.x</ext-link></mixed-citation></ref></ref-list></tp:taxon-treatment>
